# Supplementary material for: Transcriptomic Profile of Tef (Eragrostis tef) in Response to Drought
Source: Plants (Basel). 2024 Nov 2;13(21):3086. doi: 10.3390/plants13213086 (PMC11548260; doi:10.3390/plants13213086)
Supplement: Supplementary file 1 [file plants-13-03086-s001.zip]

Archive with 1 entries (1 files):
- plants-3252214_Supplementary_drought_tables_S1-S7.xlsx
