# Supplementary material for: Transcriptomic Profile of Tef (Eragrostis tef) in Response to Drought
Source: Plants (Basel). 2024 Nov 2;13(21):3086. doi: 10.3390/plants13213086 (PMC11548260; doi:10.3390/plants13213086)
Supplement: Supplementary file 1 [file plants-13-03086-s001.zip › plants-3252214_Supplementary_drought_tables_S1-S7.xlsx]

## Sheet: Table S1
Table S1. Description of oligo primers used in the RT-qPCR experiment to validate differentially expressed genes in the RNA-Seq study
Oligo name	Gene description	Sequence 5'-3'		Tm (ºC)	cDNA amplicon size (bp)
		Forward	reverse
DWF4	Steroid 22-alpha-hydroxylase	GGCGGGAGTACATCACCTTC	GACTTGAGCGCCTTCCAGTA	60	85
DHAR1	Dehydroascorbate reductase	CCAAAGCTGTACCACCTCCA	GCTCCGTAGCTGGCTTAGTC	60	139
bZIP-TRAB1	Basic leucine zipper-transcription factor responsible for ABA regulation	GCAGTGAACCATCTTGACGCT	CTCCCCCTAATCATCCCGTCA	60	98
PP5CS	Δ1-Pyrroline-5-carboxylate synthase	GCAAGACCTGGAGCCTTCAT	GCAAGACCTGGAGCCTTCAT	60	107
AAO	Ascorbic acid oxidase	CGGAAGCGGGGTATCTCTTG	GGAGCCATCATTAAGCACGGA	60	90
TUA	α-Tubulin (housekeeping)	CCAACCTACACCAACCTCAA	TGTCTGGAACTCGTTCACATC	60	108

## Sheet: Table S2.
Table S2.Differentially expressed genes under drought stress in Tsedey
gene_ID	baseMean	log2FoldChange	lfcSE	pvalue	padj	diffexpressed				gene_ID	baseMean	log2FoldChange	lfcSE	pvalue	padj	diffexpressed
Et_10A_000126	78.7842	-3.01556	0.783199	6.20747e-06	0.000347155	DOWN				Et_10A_000194	44.5515	3.23144	1.05141	7.85844e-05	0.00282159	UP
Et_10A_000221	159.649	-2.75333	0.679375	2.72929e-06	0.000173074	DOWN				Et_10A_000412	85.8875	4.87878	0.992769	2.77892e-08	3.36916e-06	UP
Et_10A_000506	418.469	-2.4851	0.598776	1.97593e-06	0.000129697	DOWN				Et_10A_000465	240.019	6.41701	1.01911	1.30164e-11	4.23475e-09	UP
Et_10A_000631	7178.88	-2.86429	0.59742	9.19298e-08	9.1475e-06	DOWN				Et_10A_000843	106.023	2.69825	0.772291	2.5249e-05	0.00114366	UP
Et_10A_000652	4973.39	-3.22459	0.689741	1.47829e-07	1.39668e-05	DOWN				Et_10A_000927	166.914	7.34143	1.13139	3.46135e-12	1.28221e-09	UP
Et_10A_000842	55.2962	-7.54968	1.54488	6.63378e-08	6.93286e-06	DOWN				Et_10A_001017	27.3215	4.42311	1.60948	0.00017178	0.00525081	UP
Et_10A_000851	188.872	-2.4378	0.707623	3.0283e-05	0.00131439	DOWN				Et_10A_001517	717.073	2.03518	0.59557	4.73897e-05	0.00187822	UP
Et_10A_000854	497.314	-2.04853	0.649268	0.000106788	0.00358848	DOWN				Et_10A_001579	290.645	2.22205	0.626357	2.64269e-05	0.0011827	UP
Et_10A_001077	995.499	-5.68568	0.651458	1.29703e-19	2.55406e-16	DOWN				Et_10A_001818	212.554	3.42374	0.743901	2.51126e-07	2.20555e-05	UP
Et_10A_001287	29.9649	-4.54242	1.24074	2.32621e-05	0.00106527	DOWN				Et_10A_001838	16211.3	2.57685	0.842019	0.000114325	0.00378085	UP
Et_10A_001328	49.8832	-4.9795	1.06912	4.05323e-07	3.39256e-05	DOWN				Et_10A_001931	276.673	3.25625	0.636795	1.92545e-08	2.54554e-06	UP
Et_10A_001429	12.2237	-6.53504	3.16558	0.000267802	0.00746614	DOWN				Et_10A_002018	1838.53	3.25406	1.05858	8.46247e-05	0.00299541	UP
Et_10A_001431	125.395	-6.44627	0.92805	1.42532e-12	5.73408e-10	DOWN				Et_10A_002108	1220.47	1.94493	0.635425	0.000165268	0.00508497	UP
Et_10A_001540	387.41	-3.33224	0.658242	2.38515e-08	2.94515e-06	DOWN				Et_10B_002525	73.1114	4.85996	0.931781	1.93608e-08	2.55058e-06	UP
Et_10A_001568	150.352	-4.56516	0.779895	2.47007e-10	5.74007e-08	DOWN				Et_10B_003097	112.05	7.06615	1.3477	4.67993e-09	7.64606e-07	UP
Et_10A_001918	187.541	-2.00815	0.674653	0.000184935	0.00557099	DOWN				Et_10B_003133	54.9659	3.44203	1.08464	4.91807e-05	0.00193689	UP
Et_10A_001929	50.2101	-4.00472	1.0834	1.62716e-05	0.000792869	DOWN				Et_10B_003159	446.577	2.36814	0.69304	4.01308e-05	0.0016554	UP
Et_10A_002121	71.2156	-2.84737	0.84931	4.54343e-05	0.00181611	DOWN				Et_10B_003180	216.953	4.87929	0.943472	5.55033e-09	8.76203e-07	UP
Et_10A_002131	230.453	-3.06574	0.730469	1.3621e-06	9.37871e-05	DOWN				Et_10B_003320	367.88	2.75346	0.625409	6.61918e-07	5.04379e-05	UP
Et_10B_002633	88.6645	-2.32681	0.82596	0.000271154	0.00752593	DOWN				Et_10B_003379	451.185	2.42095	0.668989	1.77269e-05	0.000852484	UP
Et_10B_002757	335.95	-2.09427	0.764348	0.00036443	0.00954817	DOWN				Et_10B_003445	3221.93	2.18276	0.659963	6.32671e-05	0.00238305	UP
Et_10B_002799	9090.79	-1.83549	0.62224	0.00021511	0.00628759	DOWN				Et_10B_003590	991.86	2.2533	0.664143	4.55392e-05	0.00181836	UP
Et_10B_002968	30.8789	-8.67432	3.01033	7.81245e-07	5.7995e-05	DOWN				Et_10B_003844	389.357	2.73872	0.877039	8.70544e-05	0.00306114	UP
Et_10B_003021	1461.44	-2.14488	0.640198	5.15514e-05	0.0020133	DOWN				Et_10B_003885	465.924	5.46027	1.03769	6.02321e-09	9.42897e-07	UP
Et_10B_003022	977.937	-2.17359	0.656604	5.70384e-05	0.00218875	DOWN				Et_10B_003973	507.512	5.26671	0.763183	1.97742e-13	9.86443e-11	UP
Et_10B_003121	28.5164	-3.48474	1.17595	0.000162964	0.00502649	DOWN				Et_10B_004283	220.978	2.46036	0.68264	1.93232e-05	0.000913978	UP
Et_10B_003238	182.005	-5.86343	0.780423	7.60214e-15	5.57699e-12	DOWN				Et_10B_004486	240.88	2.829	0.63904	5.7444e-07	4.54378e-05	UP
Et_10B_003343	49.7101	-3.09664	1.16032	0.000376568	0.00979178	DOWN				Et_1A_004633	56.4844	3.32659	0.895288	1.21628e-05	0.000619972	UP
Et_10B_003481	392.8	-2.08682	0.74978	0.000323654	0.00868665	DOWN				Et_1A_004643	100.071	5.04325	0.917034	1.30588e-09	2.48011e-07	UP
Et_10B_003524	72.6268	-2.59564	0.868165	0.000154696	0.00480715	DOWN				Et_1A_004659	258.101	2.26964	0.637693	2.37808e-05	0.0010824	UP
Et_10B_003629	2074.81	-2.36124	0.771216	0.000113912	0.00377161	DOWN				Et_1A_004767	156.075	2.18353	0.724995	0.00014976	0.00468097	UP
Et_10B_003633	308.293	-2.22824	0.658022	4.19722e-05	0.00171062	DOWN				Et_1A_004883	233.842	5.11166	1.09505	8.02181e-08	8.17787e-06	UP
Et_10B_003653	215.338	-1.95695	0.697015	0.000323906	0.00868718	DOWN				Et_1A_004906	219.501	2.3445	0.642719	1.66522e-05	0.000807027	UP
Et_10B_003930	124.802	-3.28542	0.838365	5.29563e-06	0.00030111	DOWN				Et_1A_005273	141.2	2.04999	0.693615	0.000200539	0.0059453	UP
Et_10B_004018	314.258	-2.35284	0.645379	1.54916e-05	0.000761634	DOWN				Et_1A_005275	775.249	3.93355	0.692046	6.65584e-10	1.35435e-07	UP
Et_10B_004058	368.737	-2.21327	0.609448	1.82974e-05	0.000873185	DOWN				Et_1A_005439	1280.27	2.50302	0.648157	6.88635e-06	0.000380009	UP
Et_10B_004142	63.8894	-3.81731	1.0517	1.89454e-05	0.000898384	DOWN				Et_1A_005486	40.2847	8.77379	2.92047	3.19418e-07	2.74471e-05	UP
Et_10B_004271	18805.6	-3.31889	0.774972	8.52696e-07	6.26774e-05	DOWN				Et_1A_005680	362.137	3.98486	0.96948	1.36288e-06	9.37871e-05	UP
Et_10B_004275	107.084	-2.59308	0.777304	4.93997e-05	0.00194347	DOWN				Et_1A_005965	2082.84	3.7507	0.63024	1.39833e-10	3.4878e-08	UP
Et_10B_004302	292.035	-2.15827	0.651606	5.88818e-05	0.00224796	DOWN				Et_1A_005994	2800.91	8.02423	1.06594	1.32878e-15	1.18369e-12	UP
Et_10B_004425	92.6563	-4.85836	0.895225	2.12475e-09	3.85899e-07	DOWN				Et_1A_006117	66.0871	5.22316	0.985478	1.26047e-08	1.74664e-06	UP
Et_1A_004559	48.855	-4.62449	1.03767	6.19735e-07	4.80058e-05	DOWN				Et_1A_006189	1619.3	3.24803	0.598332	3.33924e-09	5.8109e-07	UP
Et_1A_004612	94.3984	-2.90275	0.87432	4.41777e-05	0.00178111	DOWN				Et_1A_006249	599.487	4.07412	0.652009	2.62455e-11	7.98332e-09	UP
Et_1A_004662	381.274	-2.3292	0.729397	7.73641e-05	0.00279392	DOWN				Et_1A_006347	75.6491	5.79243	1.24942	6.40868e-08	6.75421e-06	UP
Et_1A_004744	68.1804	-2.49225	0.915725	0.000350721	0.00925139	DOWN				Et_1A_006450	640.32	3.4178	0.763966	3.73668e-07	3.14875e-05	UP
Et_1A_004753	911.223	-5.36565	0.612243	7.57384e-20	1.66687e-16	DOWN				Et_1A_006591	77.5024	6.70892	1.35026	7.06822e-08	7.34305e-06	UP
Et_1A_004827	584.076	-2.15469	0.631308	4.10369e-05	0.00167987	DOWN				Et_1A_006621	700.748	2.3191	0.604586	8.35008e-06	0.000450159	UP
Et_1A_004945	103.085	-2.7232	0.765104	2.16538e-05	0.00100267	DOWN				Et_1A_006703	400.906	2.47933	0.625153	4.37477e-06	0.000255348	UP
Et_1A_004987	424.016	-2.16903	0.644932	4.82839e-05	0.00191163	DOWN				Et_1A_006819	194.303	2.09271	0.674322	0.000128453	0.00415572	UP
Et_1A_005097	4198.67	-4.03964	0.663662	5.73454e-11	1.61317e-08	DOWN				Et_1A_006857	227.909	2.57856	0.796637	6.64349e-05	0.00247077	UP
Et_1A_005500	129.268	-3.11885	0.732321	9.04446e-07	6.58345e-05	DOWN				Et_1A_006922	196.643	2.26653	0.78672	0.000237561	0.00679519	UP
Et_1A_005632	318.541	-2.72021	0.6436	1.38648e-06	9.48333e-05	DOWN				Et_1A_006992	246.123	5.67849	1.05814	1.26294e-09	2.4108e-07	UP
Et_1A_005737	65.2911	-2.95703	0.850137	2.77354e-05	0.00122514	DOWN				Et_1A_007005	636.432	2.28185	0.588458	7.10448e-06	0.000390893	UP
Et_1A_005740	46.4586	-2.79651	0.938482	0.000146259	0.00461005	DOWN				Et_1A_007032	441.15	2.10787	0.665278	9.9655e-05	0.00340191	UP
Et_1A_006023	1016	-2.0976	0.666107	0.000101424	0.00344343	DOWN				Et_1A_007182	160.893	5.23116	1.37226	3.20437e-06	0.000197184	UP
Et_1A_006129	923.194	-1.80027	0.607415	0.000228017	0.00656233	DOWN				Et_1A_007378	350.63	2.15043	0.754677	0.000250402	0.00707844	UP
Et_1A_006260	56.2314	-3.73479	1.08592	3.7401e-05	0.00156174	DOWN				Et_1A_007557	391.955	1.84375	0.644407	0.000319172	0.00858483	UP
Et_1A_006502	235.751	-4.45706	0.920236	4.59617e-08	5.08761e-06	DOWN				Et_1A_007659	172.822	2.45613	0.742023	5.17511e-05	0.00201689	UP
Et_1A_006513	175.893	-2.48075	0.828197	0.00014765	0.00463438	DOWN				Et_1A_007666	235.926	3.20024	0.75815	1.1405e-06	8.05109e-05	UP
Et_1A_006518	754.961	-1.85657	0.619774	0.000200382	0.0059453	DOWN				Et_1A_007743	119.994	8.45607	1.48691	1.13653e-09	2.19187e-07	UP
Et_1A_006586	273.809	-2.17548	0.639164	4.14915e-05	0.00169472	DOWN				Et_1A_007782	416.906	2.77095	0.822654	3.5663e-05	0.00149921	UP
Et_1A_006766	1276.01	-2.11724	0.598454	2.66127e-05	0.00118919	DOWN				Et_1A_008043	1799.11	6.9798	1.13872	3.81669e-11	1.13332e-08	UP
Et_1A_007018	9831.1	-3.04686	0.828277	1.06089e-05	0.000548995	DOWN				Et_1A_008245	186.369	2.56666	0.702239	1.56283e-05	0.00076634	UP
Et_1A_007164	109.078	-2.32941	0.754776	0.000113088	0.0037543	DOWN				Et_1A_008321	30.8097	3.89894	1.2204	6.19114e-05	0.00234449	UP
Et_1A_007279	1863.09	-1.97082	0.675608	0.000225588	0.0065175	DOWN				Et_1A_008386	114.536	5.80904	0.943925	1.74655e-10	4.24322e-08	UP
Et_1A_007287	315.114	-2.64858	0.612074	8.69898e-07	6.35671e-05	DOWN				Et_1A_008407	94.687	3.33607	0.768971	6.99285e-07	5.28546e-05	UP
Et_1A_007359	108.184	-2.50841	0.754408	5.02247e-05	0.00197178	DOWN				Et_1A_008446	105.94	2.55471	0.730847	2.75848e-05	0.00122137	UP
Et_1A_007615	29.9585	-4.46258	1.39071	9.61766e-05	0.00331645	DOWN				Et_1A_008577	146.138	3.21585	0.911803	1.59082e-05	0.00077701	UP
Et_1A_007723	2067.01	-2.51729	0.891064	0.00021414	0.00626414	DOWN				Et_1A_008806	510.23	3.77354	1.02893	9.82086e-06	0.000512465	UP
Et_1A_007751	159.179	-3.80146	0.736577	1.27533e-08	1.76071e-06	DOWN				Et_1A_008972	135.484	4.75344	0.888984	2.05251e-09	3.76435e-07	UP
Et_1A_008065	2650.02	-2.05605	0.589333	3.29173e-05	0.0014059	DOWN				Et_1A_009058	73.0589	4.51121	1.40933	2.79232e-05	0.00123198	UP
Et_1A_008112	425.176	-2.10342	0.731794	0.000243803	0.0069419	DOWN				Et_1A_009120	77.1536	3.65291	1.20525	6.28757e-05	0.00237432	UP
Et_1A_008247	187.401	-2.20429	0.679465	6.92401e-05	0.00254307	DOWN				Et_1A_009137	1418.79	4.7464	0.744651	8.52616e-12	2.84819e-09	UP
Et_1A_008278	165.97	-2.19429	0.806409	0.000375076	0.00977127	DOWN				Et_1A_009149	1134.36	2.10217	0.601721	3.36896e-05	0.00143398	UP
Et_1A_008279	201.103	-2.97072	0.707354	1.42767e-06	9.72945e-05	DOWN				Et_1A_009313	174.588	6.55211	1.013	1.04721e-12	4.41014e-10	UP
Et_1A_008356	356.045	-1.91248	0.636902	0.000189307	0.00566167	DOWN				Et_1A_009494	96.4097	4.188	1.26958	2.8079e-05	0.00123739	UP
Et_1A_008362	1890.98	-1.99075	0.683369	0.000227293	0.00654654	DOWN				Et_1A_009511	3978.36	3.56291	0.70896	2.71265e-08	3.3059e-06	UP
Et_1A_008412	60.4401	-3.7743	0.89779	1.75971e-06	0.000116734	DOWN				Et_1A_009514	62.0672	3.50561	0.954013	1.15321e-05	0.000591044	UP
Et_1A_008465	131.472	-2.59033	0.829051	9.77982e-05	0.00334929	DOWN				Et_1A_009547	481.906	5.20124	0.731193	3.98669e-14	2.33059e-11	UP
Et_1A_008521	561.79	-2.79396	0.843625	4.52002e-05	0.00181062	DOWN				Et_1B_009763	500.193	2.11127	0.618717	4.33433e-05	0.00175503	UP
Et_1A_008613	48.9135	-5.02385	1.03696	1.06383e-07	1.03922e-05	DOWN				Et_1B_009941	199.327	5.16148	1.08008	3.98875e-08	4.53602e-06	UP
Et_1A_008639	234.199	-2.7159	0.662988	2.2981e-06	0.000148499	DOWN				Et_1B_009956	154.527	2.66259	0.707871	9.77845e-06	0.000510965	UP
Et_1A_008651	716.652	-2.9491	0.639807	2.14955e-07	1.91484e-05	DOWN				Et_1B_010263	74.3798	3.63255	0.884068	1.71345e-06	0.0001144	UP
Et_1A_008830	45.1839	-3.54958	0.96191	9.53847e-06	0.000501225	DOWN				Et_1B_010836	854.729	4.75459	0.647843	8.71113e-15	5.92578e-12	UP
Et_1A_008855	59.8056	-3.03116	0.998467	7.85631e-05	0.00282159	DOWN				Et_1B_010862	836.381	7.22172	1.2144	1.28146e-10	3.26152e-08	UP
Et_1A_008856	165.209	-2.5037	0.717617	2.86796e-05	0.00125941	DOWN				Et_1B_010969	180.272	4.7494	0.795988	9.35477e-11	2.51798e-08	UP
Et_1A_008919	244.83	-1.85765	0.645966	0.000290811	0.0079601	DOWN				Et_1B_011046	2667.47	5.37565	0.748985	3.55523e-14	2.14541e-11	UP
Et_1A_008959	521.952	-2.01675	0.713644	0.000293352	0.00801714	DOWN				Et_1B_011112	177.22	4.71396	1.43794	3.53824e-05	0.00148909	UP
Et_1A_008983	284.041	-6.46868	0.908622	2.35973e-14	1.49639e-11	DOWN				Et_1B_011295	529.993	2.95727	0.604308	5.86114e-08	6.26539e-06	UP
Et_1A_009008	90.6263	-4.68704	0.832105	1.52808e-09	2.87294e-07	DOWN				Et_1B_011299	472.79	7.62856	0.89891	9.24052e-20	1.92069e-16	UP
Et_1A_009111	1058.17	-8.87137	0.74336	2.13688e-33	7.99494e-29	DOWN				Et_1B_011324	93.0346	3.58149	0.797115	3.48184e-07	2.96068e-05	UP
Et_1A_009180	110.069	-4.32848	0.82193	4.29015e-09	7.071e-07	DOWN				Et_1B_011557	475.423	1.85559	0.639354	0.000272122	0.00754721	UP
Et_1A_009528	140.374	-2.04468	0.71179	0.00024883	0.00704283	DOWN				Et_1B_011604	230.554	2.18524	0.6811	8.45201e-05	0.00299454	UP
Et_1A_009590	88.7234	-2.79857	0.828611	3.61501e-05	0.00151798	DOWN				Et_1B_011757	95.9605	3.60205	0.797119	4.15157e-07	3.45171e-05	UP
Et_1A_009603	407.309	-3.63282	0.62628	3.87691e-10	8.53238e-08	DOWN				Et_1B_011781	513.91	2.50844	0.596833	1.63172e-06	0.000109211	UP
Et_1A_009611	43.3599	-5.85237	1.22232	3.5529e-07	3.01424e-05	DOWN				Et_1B_011818	86.6495	2.96777	0.895093	4.03796e-05	0.00166018	UP
Et_1B_009725	141.793	-5.54605	0.990376	6.68179e-10	1.35435e-07	DOWN				Et_1B_011856	42.5546	3.22943	1.08247	0.000113228	0.00375558	UP
Et_1B_009767	377.206	-2.50089	0.798487	8.61537e-05	0.00303803	DOWN				Et_1B_011890	416.046	1.96631	0.64109	0.000150998	0.00471557	UP
Et_1B_009896	629.321	-2.23972	0.679967	5.69869e-05	0.00218875	DOWN				Et_1B_012098	1007.22	2.62422	0.696836	9.31412e-06	0.000492201	UP
Et_1B_009900	65.5662	-2.77119	0.897228	9.19331e-05	0.00319664	DOWN				Et_1B_012130	55.2663	6.94914	1.58411	4.70082e-07	3.8485e-05	UP
Et_1B_009915	185.628	-2.15823	0.728257	0.000180373	0.00544672	DOWN				Et_1B_012201	589.471	3.08886	0.623622	4.39533e-08	4.95183e-06	UP
Et_1B_009916	91.7592	-2.4736	0.77193	6.75803e-05	0.00250342	DOWN				Et_1B_012207	1146.98	1.89901	0.623634	0.000172273	0.00525813	UP
Et_1B_009984	156.574	-2.4375	0.858559	0.000241498	0.00688675	DOWN				Et_1B_012375	46.2736	3.20261	1.1488	0.000172382	0.00525813	UP
Et_1B_010001	29.5113	-4.43427	1.49951	8.2064e-05	0.00291858	DOWN				Et_1B_012396	197.235	4.74484	0.782012	5.72065e-11	1.61317e-08	UP
Et_1B_010086	436.212	-2.26545	0.675361	4.8898e-05	0.00192982	DOWN				Et_1B_012501	249.785	7.47257	1.02905	6.03187e-14	3.31877e-11	UP
Et_1B_010461	46.2307	-2.99216	1.02592	0.000142694	0.00451671	DOWN				Et_1B_012549	150.547	6.88682	1.22782	2.409e-10	5.63316e-08	UP
Et_1B_010524	110.636	-2.45725	0.728331	4.34943e-05	0.00175924	DOWN				Et_1B_012570	465.565	1.73409	0.610134	0.000372189	0.00970389	UP
Et_1B_010631	97.329	-4.35855	0.920051	5.07367e-08	5.51821e-06	DOWN				Et_1B_012656	37.0792	4.01074	1.4369	0.000135803	0.00434268	UP
Et_1B_010696	40.4932	-3.23505	1.0653	0.000132744	0.0042704	DOWN				Et_1B_012828	869.918	6.56955	1.25409	5.64309e-09	8.87103e-07	UP
Et_1B_010789	261.909	-1.98433	0.693641	0.000279475	0.00770545	DOWN				Et_1B_013014	51.7348	3.77435	1.01497	8.28886e-06	0.000447503	UP
Et_1B_010804	293.747	-3.29568	0.649954	2.23884e-08	2.79214e-06	DOWN				Et_1B_013046	358.039	2.00721	0.644219	0.000125636	0.00408733	UP
Et_1B_010838	519.436	-1.96524	0.616642	0.000100534	0.00342256	DOWN				Et_1B_013133	36.0006	4.84137	1.2204	8.91977e-06	0.000475523	UP
Et_1B_011021	1045.3	-1.90787	0.582785	7.72343e-05	0.00279193	DOWN				Et_1B_013144	63.1065	4.55031	1.0871	1.4786e-06	0.000100036	UP
Et_1B_011025	2330.4	-2.50924	0.631975	3.93619e-06	0.00023376	DOWN				Et_1B_013161	1569.4	2.0901	0.71581	0.00022703	0.006544	UP
Et_1B_011445	18.673	-5.6037	1.80059	0.000106062	0.00357496	DOWN				Et_1B_013198	500.955	2.95191	0.930062	6.46011e-05	0.00241457	UP
Et_1B_011456	321.483	-2.4114	0.751743	7.52559e-05	0.00272568	DOWN				Et_1B_013212	1239.91	1.81943	0.637088	0.000324913	0.00870794	UP
Et_1B_011614	123.268	-4.94479	0.847611	6.26206e-10	1.29441e-07	DOWN				Et_1B_013222	129.493	3.75678	0.780092	9.89549e-08	9.79444e-06	UP
Et_1B_011617	265.045	-2.16166	0.695869	0.000117125	0.00384733	DOWN				Et_1B_013261	151.925	3.38655	0.880962	4.92302e-06	0.000282934	UP
Et_1B_011620	866.934	-2.04716	0.665996	0.000136136	0.0043496	DOWN				Et_1B_013292	985.617	3.30733	0.648111	1.80993e-08	2.4013e-06	UP
Et_1B_011626	129.044	-3.77486	0.893296	1.47408e-06	0.000100036	DOWN				Et_1B_013427	1531.2	2.65321	0.70866	1.01556e-05	0.000528459	UP
Et_1B_011825	7664.36	-2.66303	0.711413	9.40079e-06	0.000495382	DOWN				Et_1B_013605	31.5053	4.00837	1.50096	0.000177765	0.00538533	UP
Et_1B_011882	735.781	-2.96665	0.627738	1.18708e-07	1.15359e-05	DOWN				Et_1B_013669	96.1485	3.83132	1.21601	4.27469e-05	0.00173548	UP
Et_1B_011905	182.291	-2.15397	0.707337	0.000146997	0.00462164	DOWN				Et_1B_013739	1306.54	6.61734	0.859926	5.35713e-16	5.41707e-13	UP
Et_1B_012044	127.685	-2.81994	0.744676	8.92225e-06	0.000475523	DOWN				Et_1B_013749	180.398	2.67427	0.824137	5.5645e-05	0.00214408	UP
Et_1B_012227	844.634	-2.5688	0.639049	3.38986e-06	0.000206898	DOWN				Et_1B_013814	1410.36	3.5423	0.585358	8.16315e-11	2.26234e-08	UP
Et_1B_012398	32.0234	-4.40833	1.20811	2.28439e-05	0.00104869	DOWN				Et_1B_013819	95.4838	2.56569	0.765329	4.56392e-05	0.00181921	UP
Et_1B_012518	3152.43	-2.44604	0.670619	1.51761e-05	0.000748088	DOWN				Et_1B_013931	101.361	6.24012	1.25348	9.78418e-09	1.41886e-06	UP
Et_1B_012522	324.288	-2.61157	0.677598	6.81233e-06	0.00037648	DOWN				Et_1B_013992	567.209	3.8106	0.774539	3.807e-08	4.35582e-06	UP
Et_1B_012850	222.41	-2.75815	0.682557	2.9022e-06	0.000181881	DOWN				Et_1B_014186	238.637	2.52885	0.684762	1.24106e-05	0.000630029	UP
Et_1B_012947	48.1399	-2.76234	0.953435	0.000201332	0.00596408	DOWN				Et_1B_014340	5908.14	4.53417	0.58599	5.00523e-16	5.20182e-13	UP
Et_1B_013013	121.235	-2.47489	0.882122	0.000262667	0.00737794	DOWN				Et_2A_014585	104.073	3.43685	1.05003	3.66351e-05	0.00153662	UP
Et_1B_013096	72.1937	-2.8671	0.804883	2.02201e-05	0.000944463	DOWN				Et_2A_014752	191.176	6.26831	1.00702	9.72196e-12	3.21891e-09	UP
Et_1B_013100	58.2659	-2.68874	0.938482	0.000225792	0.00651834	DOWN				Et_2A_014789	193.306	4.95221	1.02546	3.71908e-08	4.2814e-06	UP
Et_1B_013163	10362	-2.51888	0.65507	6.79211e-06	0.000375917	DOWN				Et_2A_014806	529.124	4.81789	0.980632	2.90347e-08	3.50421e-06	UP
Et_1B_013227	162.527	-3.92692	0.751391	1.2082e-08	1.68042e-06	DOWN				Et_2A_014952	657.223	3.39488	0.618447	2.16564e-09	3.91426e-07	UP
Et_1B_013337	309.598	-3.2335	0.622966	1.11578e-08	1.5873e-06	DOWN				Et_2A_015020	38.2625	4.25468	1.14126	1.3235e-05	0.000666453	UP
Et_1B_013423	138.144	-4.31571	0.726606	1.24356e-10	3.18675e-08	DOWN				Et_2A_015108	37.2752	3.09298	1.11199	0.000207463	0.00611183	UP
Et_1B_013541	1100.52	-5.2352	0.664205	1.92371e-16	2.18102e-13	DOWN				Et_2A_015155	196.024	3.53851	0.748127	1.27927e-07	1.2304e-05	UP
Et_1B_013569	287.8	-2.8806	0.702663	2.34217e-06	0.00015038	DOWN				Et_2A_015179	91.492	4.32183	0.831986	1.12509e-08	1.59447e-06	UP
Et_1B_013732	37.4842	-3.40984	1.20943	0.000258508	0.00727751	DOWN				Et_2A_015408	540.808	2.70591	0.743289	1.43774e-05	0.000713419	UP
Et_1B_013796	215.37	-2.29774	0.684618	4.90653e-05	0.00193438	DOWN				Et_2A_015888	109.035	7.14417	1.26462	7.12894e-10	1.40785e-07	UP
Et_1B_013863	483.587	-5.32129	0.819546	4.9416e-12	1.7442e-09	DOWN				Et_2A_015889	2029.38	3.7962	0.603321	1.66957e-11	5.24917e-09	UP
Et_1B_013886	48.8834	-5.15061	1.11809	5.40082e-07	4.3269e-05	DOWN				Et_2A_015998	82.3149	4.17295	1.03289	2.2549e-06	0.000146213	UP
Et_1B_013911	159.039	-3.01705	0.681142	5.43165e-07	4.3423e-05	DOWN				Et_2A_016047	34.3597	3.34043	1.30596	0.000350256	0.00924804	UP
Et_1B_013912	4861.32	-2.57464	0.690405	9.72472e-06	0.000508868	DOWN				Et_2A_016154	595.412	2.51302	0.606465	2.13832e-06	0.000138894	UP
Et_1B_014158	415.931	-3.85679	0.675062	5.75534e-10	1.19628e-07	DOWN				Et_2A_016270	355.77	3.9441	0.803151	4.64771e-08	5.12948e-06	UP
Et_1B_014314	401.37	-2.62224	0.846883	8.84186e-05	0.00309747	DOWN				Et_2A_016359	98.314	2.88441	0.875934	4.96351e-05	0.00195068	UP
Et_1B_014323	258.565	-2.81242	0.668904	1.54034e-06	0.000103652	DOWN				Et_2A_016365	389.779	2.86048	0.661291	8.63829e-07	6.32472e-05	UP
Et_1B_014424	79.0047	-2.74458	0.78046	2.19581e-05	0.00101299	DOWN				Et_2A_016397	368.617	1.93488	0.696418	0.000375296	0.00977127	UP
Et_2A_014474	20.2625	-5.77187	1.76554	6.41002e-05	0.00240222	DOWN				Et_2A_016398	1039	2.02851	0.602827	5.4899e-05	0.00211752	UP
Et_2A_014523	978.489	-2.60252	0.596756	7.29545e-07	5.49199e-05	DOWN				Et_2A_016433	307.225	3.77273	1.2186	6.59916e-05	0.00245917	UP
Et_2A_014815	757.169	-1.86244	0.643073	0.000264957	0.00741661	DOWN				Et_2A_016586	369.877	4.10424	0.788014	7.9432e-09	1.18875e-06	UP
Et_2A_014818	488.067	-2.21707	0.622014	2.34354e-05	0.00107059	DOWN				Et_2A_016637	20.7783	7.45621	2.92343	1.94304e-05	0.000916735	UP
Et_2A_014923	793.227	-2.53641	0.694142	1.42111e-05	0.00070704	DOWN				Et_2A_016806	1103.66	2.42596	0.723244	4.61182e-05	0.00183365	UP
Et_2A_014966	225.228	-1.91451	0.671576	0.000301761	0.00818121	DOWN				Et_2A_016892	80.7823	3.57441	1.06487	2.59632e-05	0.00116753	UP
Et_2A_015053	1191.13	-1.99189	0.604082	6.51659e-05	0.00243083	DOWN				Et_2A_016900	1136.55	4.58068	0.70672	4.33567e-12	1.55976e-09	UP
Et_2A_015128	32.3857	-3.30483	1.09977	0.000106847	0.00358848	DOWN				Et_2A_016946	1050.64	4.4615	0.755921	1.51336e-10	3.72505e-08	UP
Et_2A_015344	265.385	-1.89137	0.677684	0.000363843	0.00953946	DOWN				Et_2A_017056	422.882	4.1641	0.873343	6.91022e-08	7.20164e-06	UP
Et_2A_015353	2375.45	-5.77143	0.718064	3.3492e-17	4.47524e-14	DOWN				Et_2A_017126	405.437	2.50264	0.617868	3.24322e-06	0.000199248	UP
Et_2A_015435	171.104	-2.30872	0.755904	0.000115441	0.00380203	DOWN				Et_2A_017288	15.7218	6.79048	2.99785	0.000114603	0.00378108	UP
Et_2A_015733	182.924	-2.80867	0.714178	4.12995e-06	0.000242571	DOWN				Et_2A_017293	43.7861	3.06781	1.08382	0.000163292	0.00503246	UP
Et_2A_015840	113.326	-2.75603	0.740761	9.65623e-06	0.000506702	DOWN				Et_2A_017347	184.536	5.25229	0.855424	2.78247e-11	8.39544e-09	UP
Et_2A_015956	147.367	-2.32991	0.727292	8.05381e-05	0.00287799	DOWN				Et_2A_017452	3243.72	3.63966	0.621916	2.80133e-10	6.3138e-08	UP
Et_2A_016021	1790.72	-2.16292	0.588613	1.5766e-05	0.000772081	DOWN				Et_2A_017659	366.857	1.77582	0.616323	0.000320126	0.00860431	UP
Et_2A_016173	35.9898	-3.6147	1.17079	0.000125742	0.00408733	DOWN				Et_2A_017685	79.4543	2.53294	0.832287	0.000112496	0.00374461	UP
Et_2A_016324	548.329	-2.91962	0.662406	5.82957e-07	4.60143e-05	DOWN				Et_2A_017815	1053.87	5.65555	0.766105	4.7436e-15	3.69744e-12	UP
Et_2A_016358	997.021	-2.01966	0.648474	0.00012237	0.00400555	DOWN				Et_2A_017824	102.001	2.61412	0.93573	0.000235739	0.00675339	UP
Et_2A_016462	2986.02	-3.92218	0.574764	5.16009e-13	2.35439e-10	DOWN				Et_2A_017861	109.492	5.56303	0.878917	2.01666e-11	6.23565e-09	UP
Et_2A_016493	67.0128	-2.85587	0.845332	3.77455e-05	0.00157087	DOWN				Et_2A_018030	142.171	2.00878	0.699255	0.000263667	0.00739493	UP
Et_2A_016541	476.307	-1.78842	0.60389	0.00023437	0.00671932	DOWN				Et_2A_018049	37.1494	8.46671	3.03282	3.08445e-06	0.000191062	UP
Et_2A_016811	258.322	-2.201	0.726749	0.000148923	0.00466651	DOWN				Et_2A_018069	19.7347	7.16713	3.04083	6.71535e-05	0.00249502	UP
Et_2A_016833	802.035	-2.59469	0.627171	2.0729e-06	0.000135587	DOWN				Et_2A_018150	140.397	7.29004	1.37049	2.22184e-08	2.78023e-06	UP
Et_2A_017173	356.38	-2.73889	0.674715	2.68911e-06	0.000170815	DOWN				Et_2A_018249	752.629	2.87132	0.766459	8.99297e-06	0.00047793	UP
Et_2A_017289	795.61	-3.6033	0.775317	1.70048e-07	1.5748e-05	DOWN				Et_2A_018273	735.465	1.86236	0.604142	0.000157505	0.00488228	UP
Et_2A_017335	2349.23	-3.12726	0.882229	1.74358e-05	0.000840647	DOWN				Et_2A_018332	142.601	5.73694	1.09087	3.48934e-09	6.01614e-07	UP
Et_2A_017370	2734.87	-5.0949	0.955966	4.10192e-09	6.8513e-07	DOWN				Et_2A_018361	650.644	4.72798	0.794127	1.50683e-10	3.72505e-08	UP
Et_2A_017476	540.876	-1.8356	0.652788	0.000340516	0.00904835	DOWN				Et_2A_018383	127.837	5.34205	0.855109	1.5592e-11	4.98598e-09	UP
Et_2A_017489	211.372	-2.2975	0.85521	0.000382735	0.00992352	DOWN				Et_2A_018475	47.6773	2.59462	0.961275	0.000331778	0.00885058	UP
Et_2A_017501	2590.16	-2.12795	0.682932	0.000110862	0.00370337	DOWN				Et_2A_018562	61.5461	3.60661	0.931291	4.01498e-06	0.000237685	UP
Et_2A_017603	5875.48	-2.18483	0.680307	7.86583e-05	0.00282159	DOWN				Et_2A_018610	20.3293	5.42914	1.7796	0.000157955	0.00488813	UP
Et_2A_017611	120.376	-2.2192	0.728421	0.000128735	0.00415572	DOWN				Et_2A_018720	1220.03	6.39535	0.75411	6.0171e-19	1.02329e-15	UP
Et_2A_017719	55.6699	-4.50042	1.13409	5.96029e-06	0.000334611	DOWN				Et_2A_018721	667.052	6.51206	0.884974	1.10173e-14	7.36073e-12	UP
Et_2A_017724	130.26	-3.12044	0.788259	3.0617e-06	0.000189968	DOWN				Et_2B_018996	901.94	4.23887	0.711812	1.13984e-10	2.98224e-08	UP
Et_2A_017779	104.214	-2.56362	0.726667	2.31874e-05	0.00106316	DOWN				Et_2B_019108	68.8524	5.54757	1.22784	7.49716e-07	5.60998e-05	UP
Et_2A_017928	88.5564	-3.21029	0.80016	2.82271e-06	0.000178092	DOWN				Et_2B_019204	164.745	3.8815	1.41505	0.000154091	0.00479488	UP
Et_2A_018504	372.354	-3.70217	0.708147	1.00257e-08	1.44828e-06	DOWN				Et_2B_019243	494.067	2.21728	0.633632	3.17981e-05	0.00136747	UP
Et_2A_018547	5550.5	-2.05141	0.603695	4.58019e-05	0.00182301	DOWN				Et_2B_019417	504.289	2.31801	0.686784	4.45628e-05	0.00179469	UP
Et_2A_018550	77.6696	-2.7656	0.903805	0.000118678	0.00388811	DOWN				Et_2B_019586	2139.06	3.12044	0.814573	6.31771e-06	0.000352266	UP
Et_2A_018566	309.546	-3.01821	0.665693	3.34256e-07	2.84872e-05	DOWN				Et_2B_019899	101.611	2.31903	0.854013	0.000379414	0.00984609	UP
Et_2A_018738	27.5481	-4.12913	1.26389	8.14975e-05	0.00290672	DOWN				Et_2B_020019	705.641	5.55335	1.05871	4.44676e-09	7.29698e-07	UP
Et_2A_018781	326.546	-2.87177	0.64593	5.05496e-07	4.0848e-05	DOWN				Et_2B_020020	1432.94	3.99096	1.08971	9.34724e-06	0.000493255	UP
Et_2A_018840	180.169	-2.77344	0.655728	1.32277e-06	9.21606e-05	DOWN				Et_2B_020259	486.457	2.53417	0.597299	1.35314e-06	9.37523e-05	UP
Et_2B_018860	154.533	-4.53054	0.81154	2.0934e-09	3.82061e-07	DOWN				Et_2B_020314	133.452	4.14643	0.78909	1.08402e-08	1.55393e-06	UP
Et_2B_019333	185.908	-2.17057	0.696384	0.000105387	0.00355862	DOWN				Et_2B_020454	202.549	3.20854	0.819034	4.45502e-06	0.00025882	UP
Et_2B_019803	2878.34	-2.6106	0.70732	1.18404e-05	0.000606015	DOWN				Et_2B_020480	273.71	3.03184	0.772553	4.20343e-06	0.0002465	UP
Et_2B_020064	536.119	-2.59258	0.735846	2.33674e-05	0.00106879	DOWN				Et_2B_020481	1069.48	1.99233	0.592041	5.72423e-05	0.00219182	UP
Et_2B_020076	381.552	-2.2146	0.768706	0.000209865	0.00617065	DOWN				Et_2B_020667	89.5954	4.40883	0.903063	9.79516e-08	9.72085e-06	UP
Et_2B_020257	20.8633	-7.83111	3.06273	1.55434e-05	0.000763175	DOWN				Et_2B_020677	2793.34	1.94138	0.631546	0.000154173	0.00479488	UP
Et_2B_020384	198.977	-2.97976	0.740071	3.28969e-06	0.000201441	DOWN				Et_2B_020855	303.963	2.39412	0.783579	0.000123923	0.00403522	UP
Et_2B_020432	2866.32	-2.04031	0.668747	0.0001367	0.00436392	DOWN				Et_2B_020916	112.444	3.61645	0.989092	8.46056e-06	0.000455458	UP
Et_2B_020446	1051.97	-2.56413	0.800305	6.82112e-05	0.00251434	DOWN				Et_2B_020925	442.864	3.99447	0.612063	3.96803e-12	1.45549e-09	UP
Et_2B_020617	4205.47	-3.19627	0.726238	5.30858e-07	4.2805e-05	DOWN				Et_2B_021056	464.235	5.69573	1.04346	1.15403e-09	2.2142e-07	UP
Et_2B_020619	63.0538	-2.60646	0.852479	0.000122632	0.00400714	DOWN				Et_2B_021117	340.759	2.29392	0.720175	9.00253e-05	0.00313905	UP
Et_2B_020648	3463.41	-4.4057	0.76964	4.87857e-10	1.04901e-07	DOWN				Et_2B_021324	168.733	2.11132	0.697679	0.000151119	0.00471557	UP
Et_2B_020669	26.6494	-3.3084	1.22277	0.000329269	0.00879949	DOWN				Et_2B_021329	100.049	4.07414	0.928397	4.0855e-07	3.41194e-05	UP
Et_2B_020869	256.671	-2.36481	0.673597	2.74198e-05	0.0012155	DOWN				Et_2B_021380	231.636	3.62519	0.701498	1.17593e-08	1.64781e-06	UP
Et_2B_020931	95.6372	-2.72414	0.825071	5.46649e-05	0.00211066	DOWN				Et_2B_021382	149.95	6.50927	0.907846	1.40794e-13	7.2182e-11	UP
Et_2B_021066	729.997	-3.63385	0.68542	6.47913e-09	9.97572e-07	DOWN				Et_2B_021443	3277.39	3.78771	0.577104	2.9656e-12	1.12076e-09	UP
Et_2B_021285	396.532	-3.19269	0.846639	7.96913e-06	0.000432111	DOWN				Et_2B_021665	252.945	2.43266	0.711255	3.7629e-05	0.00156776	UP
Et_2B_021299	37.893	-5.63114	1.25326	1.27012e-06	8.86572e-05	DOWN				Et_2B_021693	81.2404	3.15863	0.828851	5.96529e-06	0.000334611	UP
Et_2B_021328	960.375	-2.58063	0.869121	0.000139148	0.00442693	DOWN				Et_2B_021742	140.874	5.80851	1.36259	3.9797e-07	3.33849e-05	UP
Et_2B_021347	121.802	-3.54226	0.801084	6.11782e-07	4.76859e-05	DOWN				Et_2B_021779	1561.31	6.2896	0.630611	6.52249e-25	3.0504e-21	UP
Et_2B_021350	277.415	-4.16651	0.751259	1.97619e-09	3.64222e-07	DOWN				Et_2B_021816	223.583	2.41258	0.65455	1.36712e-05	0.000681919	UP
Et_2B_021374	1366.85	-2.14746	0.613163	3.02132e-05	0.00131289	DOWN				Et_2B_021823	844.245	4.73204	0.908457	7.127e-09	1.08394e-06	UP
Et_2B_021490	491.396	-2.16478	0.657777	6.33757e-05	0.00238305	DOWN				Et_2B_021876	59.3615	4.226	1.08625	2.57746e-06	0.000164002	UP
Et_2B_021501	157.912	-1.99028	0.687034	0.000250491	0.00707844	DOWN				Et_2B_022046	294.448	4.55313	1.06688	6.15377e-07	4.78664e-05	UP
Et_2B_021618	31.163	-5.50041	1.43074	8.18291e-06	0.000442421	DOWN				Et_2B_022292	381.862	3.74718	0.768103	4.44751e-08	4.96688e-06	UP
Et_2B_021655	363.051	-4.19742	0.898889	1.63162e-07	1.51854e-05	DOWN				Et_2B_022410	746.471	4.94245	0.733405	1.00421e-12	4.31855e-10	UP
Et_2B_021691	2603.08	-2.1872	0.625356	2.98251e-05	0.00130207	DOWN				Et_2B_022433	63.9655	3.52969	0.892161	4.02621e-06	0.000237895	UP
Et_2B_021729	40.0741	-3.08676	1.14196	0.000345735	0.00915451	DOWN				Et_2B_022511	256.891	2.4298	0.866557	0.000238272	0.00681032	UP
Et_2B_021747	74.4226	-2.87903	0.941821	8.76856e-05	0.00307755	DOWN				Et_2B_022552	154.001	2.237	0.682829	6.42066e-05	0.00240222	UP
Et_2B_021884	260.762	-2.15717	0.634173	4.27677e-05	0.00173548	DOWN				Et_2B_022673	145.225	4.10148	1.06608	3.30548e-06	0.000202077	UP
Et_2B_022002	117.977	-2.2166	0.810883	0.000365165	0.00955716	DOWN				Et_3A_023080	618.343	3.83233	1.03369	7.873e-06	0.00042814	UP
Et_2B_022159	415.075	-3.29777	0.648897	2.16701e-08	2.74836e-06	DOWN				Et_3A_023136	106.04	4.97408	1.08327	1.91967e-07	1.73904e-05	UP
Et_2B_022170	204.014	-5.95162	0.809307	8.59001e-15	5.92578e-12	DOWN				Et_3A_023152	93.4872	3.1326	1.14723	0.000203966	0.00602303	UP
Et_2B_022173	36.569	-4.39312	1.21558	2.36472e-05	0.00107763	DOWN				Et_3A_023337	102.514	5.39464	0.893314	2.029e-10	4.83523e-08	UP
Et_2B_022183	4457.9	-1.78058	0.60037	0.000224457	0.00648982	DOWN				Et_3A_023348	60.1034	4.96766	1.22721	2.13559e-06	0.000138894	UP
Et_2B_022217	387.483	-2.17669	0.666532	6.92831e-05	0.00254307	DOWN				Et_3A_023615	45.4879	3.21704	0.999888	5.17234e-05	0.00201689	UP
Et_2B_022285	325.166	-2.80583	0.942976	0.000131623	0.00424165	DOWN				Et_3A_023639	482.701	5.15629	1.03876	2.00418e-08	2.61269e-06	UP
Et_2B_022367	53.769	-3.01951	1.02771	0.000163615	0.00503827	DOWN				Et_3A_023686	644.25	4.19866	0.635276	1.74318e-12	6.93822e-10	UP
Et_2B_022487	194.491	-1.97136	0.700931	0.000304665	0.00824202	DOWN				Et_3A_023699	404.289	2.54803	0.630937	3.1562e-06	0.000195184	UP
Et_2B_022683	2383.56	-2.19265	0.757387	0.000208113	0.00612617	DOWN				Et_3A_023799	390.854	2.20294	0.730544	0.000159065	0.00491839	UP
Et_2B_022801	70.2115	-2.33807	0.827929	0.00026857	0.00747382	DOWN				Et_3A_023960	1023.96	7.84877	1.06715	3.23143e-15	2.68668e-12	UP
Et_2B_022965	37.5961	-5.79572	1.41764	2.9732e-06	0.000185091	DOWN				Et_3A_024155	44.12	3.93618	1.35464	9.00092e-05	0.00313905	UP
Et_3A_022994	261.9	-2.13847	0.666362	8.12718e-05	0.00290143	DOWN				Et_3A_024161	692.903	5.59376	0.687851	1.72261e-17	2.47884e-14	UP
Et_3A_023117	53.4903	-3.65805	1.01643	1.96197e-05	0.000923334	DOWN				Et_3A_024225	678.268	3.58044	0.678214	6.60352e-09	1.01256e-06	UP
Et_3A_023160	552.377	-2.34342	0.647718	1.7781e-05	0.000853992	DOWN				Et_3A_024240	723.395	1.86493	0.597273	0.000138324	0.00440447	UP
Et_3A_023342	249.798	-4.35306	0.773802	5.35511e-10	1.13195e-07	DOWN				Et_3A_024254	88.1231	3.3189	0.876996	9.46925e-06	0.000498288	UP
Et_3A_023426	73.5918	-2.76857	0.793982	2.53532e-05	0.00114699	DOWN				Et_3A_024396	47.6803	4.89325	1.07782	4.83034e-07	3.9373e-05	UP
Et_3A_023448	116.264	-2.12793	0.752964	0.000289504	0.00793516	DOWN				Et_3A_024483	302.41	6.58768	0.766755	3.27159e-19	6.12017e-16	UP
Et_3A_023528	1275.36	-2.90006	0.775794	8.65498e-06	0.000465071	DOWN				Et_3A_024500	253.105	1.91592	0.644477	0.000211707	0.0062124	UP
Et_3A_023820	59.3588	-2.59043	0.918202	0.000210119	0.00617065	DOWN				Et_3A_024548	153.55	3.94746	0.833651	7.17383e-08	7.39399e-06	UP
Et_3A_023944	1506.62	-2.36086	0.7371	7.49141e-05	0.00271856	DOWN				Et_3A_024567	281.498	6.65868	0.879166	9.54097e-16	8.92415e-13	UP
Et_3A_024093	150.932	-3.17197	0.697499	3.19852e-07	2.74471e-05	DOWN				Et_3A_024571	10541.7	2.50959	0.63238	4.75223e-06	0.00027396	UP
Et_3A_024126	159.292	-2.80642	0.954433	0.000156071	0.00484181	DOWN				Et_3A_024586	164.262	2.2648	0.681953	5.78953e-05	0.00221256	UP
Et_3A_024256	794.767	-3.788	0.647442	2.61168e-10	5.92202e-08	DOWN				Et_3A_024654	2011.96	5.35803	1.24603	5.71539e-07	4.53041e-05	UP
Et_3A_024484	136.819	-2.47471	0.80145	9.8272e-05	0.00336083	DOWN				Et_3A_024662	1657.24	2.53512	0.724831	2.72076e-05	0.00120752	UP
Et_3A_024675	187.64	-3.64066	0.85513	7.63533e-07	5.6906e-05	DOWN				Et_3A_024699	178.398	3.56782	0.774697	1.87028e-07	1.7067e-05	UP
Et_3A_024893	29.3415	-4.38825	1.39486	0.00011067	0.00370028	DOWN				Et_3A_024728	4379.21	2.43031	0.669545	1.79254e-05	0.000859821	UP
Et_3A_024900	133.069	-3.2656	0.725526	3.93348e-07	3.30713e-05	DOWN				Et_3A_024774	42.0271	5.67979	1.41019	4.52532e-06	0.000261685	UP
Et_3A_024962	1418.12	-2.01224	0.610904	6.74265e-05	0.00250267	DOWN				Et_3A_024828	142.121	5.07268	1.00414	1.16412e-08	1.63738e-06	UP
Et_3A_024980	1442.55	-2.40593	0.76905	9.25969e-05	0.00321077	DOWN				Et_3A_024875	1561.91	2.08169	0.712443	0.000228885	0.00658224	UP
Et_3A_024985	675.868	-4.04884	0.624029	4.2504e-12	1.54393e-09	DOWN				Et_3A_024891	127.564	2.93164	1.00807	0.000142486	0.00451419	UP
Et_3A_025041	7514.64	-1.64821	0.564263	0.000297891	0.00810535	DOWN				Et_3A_024974	21.8725	7.1602	3.21624	0.00013382	0.00429504	UP
Et_3A_025170	30.402	-3.9337	1.17347	4.48301e-05	0.00180352	DOWN				Et_3A_025019	47.4175	4.12244	1.01365	3.6744e-06	0.000221908	UP
Et_3A_025388	236.316	-2.09719	0.700813	0.0001671	0.00512868	DOWN				Et_3A_025131	49.0557	3.66343	1.04294	1.48251e-05	0.000733684	UP
Et_3A_025425	648.094	-1.81478	0.61094	0.000221719	0.00645055	DOWN				Et_3A_025150	169.548	2.15797	0.742872	0.000215284	0.00628777	UP
Et_3A_025427	197.645	-2.86061	0.647739	5.67324e-07	4.50656e-05	DOWN				Et_3A_025155	271.804	3.08871	0.635295	6.48767e-08	6.80071e-06	UP
Et_3A_025492	278.824	-2.98438	0.62041	8.54377e-08	8.61609e-06	DOWN				Et_3A_025177	791.401	5.3502	0.839626	6.46272e-12	2.19815e-09	UP
Et_3A_025512	278.222	-2.11621	0.74356	0.000268672	0.00747382	DOWN				Et_3A_025304	136.255	3.95445	0.737679	3.87099e-09	6.55336e-07	UP
Et_3A_025552	199.336	-2.03887	0.669282	0.000147927	0.00463919	DOWN				Et_3A_025350	310.924	7.08725	0.991428	4.86584e-15	3.71531e-12	UP
Et_3A_025587	612.264	-3.76962	0.600103	1.64841e-11	5.22657e-09	DOWN				Et_3A_025413	706.343	6.61619	1.08147	5.4306e-11	1.56295e-08	UP
Et_3A_025673	476.166	-2.22016	0.821503	0.000367435	0.00959332	DOWN				Et_3A_025420	826.724	2.47228	0.717296	3.16413e-05	0.00136386	UP
Et_3A_025683	220.619	-2.33825	0.837261	0.000277767	0.0076753	DOWN				Et_3A_025455	67.3203	4.1271	1.20751	1.75117e-05	0.00084322	UP
Et_3A_025708	2501.98	-2.95138	0.584785	2.22187e-08	2.78023e-06	DOWN				Et_3A_025525	205.471	3.29794	0.967787	2.68911e-05	0.00119774	UP
Et_3A_025738	125.616	-5.73287	0.906701	5.5412e-11	1.58258e-08	DOWN				Et_3A_025531	602.678	2.88533	0.80065	1.51406e-05	0.000747321	UP
Et_3A_025742	2411.05	-3.30641	0.575601	4.96526e-10	1.06154e-07	DOWN				Et_3A_025777	112.87	3.07788	0.909471	3.28314e-05	0.00140383	UP
Et_3A_025878	60.025	-3.44576	0.951847	1.25379e-05	0.000633909	DOWN				Et_3A_025863	3563.86	5.28685	0.772641	3.66096e-13	1.75604e-10	UP
Et_3A_025891	12.9156	-6.6599	3.19169	0.000246251	0.00699032	DOWN				Et_3A_025874	18.3506	7.1751	2.93781	4.02892e-05	0.00165828	UP
Et_3A_026130	255.521	-1.81936	0.646334	0.000347265	0.00918852	DOWN				Et_3A_026088	2899.2	1.94682	0.591176	7.76617e-05	0.00280196	UP
Et_3A_026667	237.501	-2.33473	0.748169	9.73916e-05	0.00334294	DOWN				Et_3A_026241	305.579	4.46373	1.03268	4.9389e-07	4.0049e-05	UP
Et_3A_026699	106.863	-3.09683	0.786569	4.94913e-06	0.000283998	DOWN				Et_3A_026250	146.295	5.51162	1.36032	1.03529e-06	7.39203e-05	UP
Et_3A_026764	61739.7	-3.07747	0.643938	9.14931e-08	9.12981e-06	DOWN				Et_3A_026366	219.669	2.41184	0.683014	2.62362e-05	0.00117698	UP
Et_3A_026785	20.0603	-4.88303	1.63451	0.000222525	0.00646241	DOWN				Et_3A_026402	299.725	2.59301	0.784456	4.83354e-05	0.00191165	UP
Et_3A_026830	60.4879	-3.16999	0.958537	5.12396e-05	0.00200741	DOWN				Et_3A_026463	1209.53	2.65421	0.753061	2.36131e-05	0.00107739	UP
Et_3A_026875	4330.41	-5.83953	0.702539	4.92202e-18	8.00663e-15	DOWN				Et_3A_026500	146.427	2.27451	0.714917	9.03133e-05	0.00314617	UP
Et_3A_026896	86.3329	-2.96931	0.823443	1.81944e-05	0.00086938	DOWN				Et_3A_026694	2478.78	2.96587	0.777943	7.31484e-06	0.000401286	UP
Et_3A_026968	1627.77	-2.28199	0.61626	1.33049e-05	0.000667559	DOWN				Et_3A_026716	46.05	3.34779	0.9856	3.95924e-05	0.00163681	UP
Et_3A_026980	287.568	-2.19677	0.748158	0.000197034	0.00586462	DOWN				Et_3A_026740	19.1445	7.26734	2.94355	3.42786e-05	0.00145244	UP
Et_3A_026986	174.117	-2.22904	0.825186	0.000383487	0.00993613	DOWN				Et_3A_026903	719.785	6.56514	0.712522	2.04474e-21	5.88477e-18	UP
Et_3A_026997	20.0698	-4.94461	1.60038	0.000176557	0.00537051	DOWN				Et_3A_027017	667.214	2.61045	0.596981	7.74606e-07	5.76165e-05	UP
Et_3A_027117	1119.15	-1.9204	0.672619	0.00028582	0.00784568	DOWN				Et_3A_027020	4465.2	4.50297	0.83387	3.11918e-09	5.45332e-07	UP
Et_3A_027237	113.1	-3.81963	0.741545	1.58497e-08	2.12546e-06	DOWN				Et_3A_027077	1898.69	5.78534	1.21079	5.89974e-08	6.2841e-06	UP
Et_3A_027253	2848.77	-2.11993	0.618432	3.94258e-05	0.00163172	DOWN				Et_3A_027078	7078.1	3.95631	0.848079	1.52299e-07	1.4353e-05	UP
Et_3A_027262	1158.97	-2.75206	0.707187	5.32523e-06	0.000302334	DOWN				Et_3A_027192	49.8375	2.66082	0.915789	0.000198532	0.00589984	UP
Et_3A_027264	69.8227	-2.82003	0.92805	0.000128693	0.00415572	DOWN				Et_3A_027251	940.186	1.97295	0.618397	0.000107224	0.00359792	UP
Et_3A_027298	59.6541	-3.16407	0.933206	3.91205e-05	0.00162125	DOWN				Et_3B_027501	190.579	5.19952	1.13395	9.1419e-08	9.12981e-06	UP
Et_3A_027385	67.1694	-3.26825	0.98471	5.23131e-05	0.00203244	DOWN				Et_3B_027807	104.681	3.72197	1.28383	9.67201e-05	0.00333024	UP
Et_3B_027485	137.385	-4.40502	0.753311	2.84259e-10	6.36842e-08	DOWN				Et_3B_027815	42.2749	3.52323	1.17401	8.95239e-05	0.00313032	UP
Et_3B_027519	181.858	-3.1192	0.831396	7.94193e-06	0.000431262	DOWN				Et_3B_027819	27.6186	5.21962	1.45278	4.8469e-05	0.00191491	UP
Et_3B_027680	405.146	-1.94357	0.625709	0.000133854	0.00429504	DOWN				Et_3B_027933	31.3829	3.89939	1.16804	5.27196e-05	0.00204611	UP
Et_3B_027714	100.252	-2.80899	0.752089	1.02275e-05	0.000531459	DOWN				Et_3B_027950	616.4	2.20601	0.675782	7.0237e-05	0.00256375	UP
Et_3B_027767	59373.9	-2.44985	0.621045	2.88794e-06	0.000181291	DOWN				Et_3B_027994	1564.94	5.39999	1.03263	6.28474e-09	9.75673e-07	UP
Et_3B_027789	13.3987	-6.81641	3.10781	0.00014698	0.00462164	DOWN				Et_3B_028095	388.563	3.20564	0.636495	2.49499e-08	3.07064e-06	UP
Et_3B_027809	54.7366	-5.41177	1.32488	6.52348e-07	5.00972e-05	DOWN				Et_3B_028141	277.432	4.38503	0.720489	4.57871e-11	1.33834e-08	UP
Et_3B_027823	59.8749	-9.90034	3.0697	9.65672e-09	1.40582e-06	DOWN				Et_3B_028249	69.1086	3.99357	0.891802	5.39165e-07	4.3269e-05	UP
Et_3B_027854	591.46	-2.89564	0.62357	1.96761e-07	1.77389e-05	DOWN				Et_3B_028375	3601.56	3.80484	0.775952	4.7855e-08	5.23082e-06	UP
Et_3B_027907	173.799	-3.38087	0.678967	3.42136e-08	4.01275e-06	DOWN				Et_3B_028420	957.351	9.88179	1.2129	5.84169e-18	8.74243e-15	UP
Et_3B_027993	937.397	-1.7567	0.618741	0.000344835	0.00913714	DOWN				Et_3B_028610	399.683	3.37596	0.67578	3.24139e-08	3.83776e-06	UP
Et_3B_027995	229.586	-7.55072	0.930073	3.56192e-16	3.91958e-13	DOWN				Et_3B_028615	31.2561	6.25701	1.63116	1.09324e-05	0.000563393	UP
Et_3B_028001	1347.76	-2.28509	0.701346	6.33564e-05	0.00238305	DOWN				Et_3B_028776	79.2833	3.47081	0.87381	2.83797e-06	0.000178754	UP
Et_3B_028079	622.095	-1.84253	0.604629	0.000172442	0.00525813	DOWN				Et_3B_028814	54.7918	4.19184	1.27035	2.59053e-05	0.00116633	UP
Et_3B_028085	41.7367	-3.27945	1.07283	0.000122633	0.00400714	DOWN				Et_3B_028856	130.123	4.02589	0.781335	9.42934e-09	1.37808e-06	UP
Et_3B_028097	74.1795	-2.93021	0.935694	6.28896e-05	0.00237432	DOWN				Et_3B_028879	645.483	5.44944	0.612488	3.08466e-20	7.21308e-17	UP
Et_3B_028105	79.9205	-3.88021	0.825355	1.76753e-07	1.62287e-05	DOWN				Et_3B_028913	1211.86	2.46995	0.6645	1.21029e-05	0.000617759	UP
Et_3B_028129	143.441	-3.27291	0.898888	1.36354e-05	0.000681114	DOWN				Et_3B_028927	629.152	2.00322	0.64203	0.000128594	0.00415572	UP
Et_3B_028166	146.587	-2.55175	0.934842	0.000313757	0.00846352	DOWN				Et_3B_028937	143.204	5.90073	0.932362	5.25704e-12	1.82117e-09	UP
Et_3B_028557	35.7801	-3.08066	1.10256	0.000273418	0.00756858	DOWN				Et_3B_028947	211.987	6.8207	0.919543	3.45321e-15	2.80866e-12	UP
Et_3B_028575	1503.74	-2.40589	0.881425	0.000298838	0.00811962	DOWN				Et_3B_028964	1163.26	2.42277	0.618589	5.92156e-06	0.000333157	UP
Et_3B_028686	46.1087	-3.17962	1.0649	0.000137392	0.00438224	DOWN				Et_3B_028981	108.203	6.48226	1.31089	2.3069e-08	2.85796e-06	UP
Et_3B_028807	25.0526	-3.93506	1.32976	0.000144989	0.00457775	DOWN				Et_3B_029001	191.24	2.1835	0.677186	7.85153e-05	0.00282159	UP
Et_3B_028853	71.7555	-2.33736	0.856355	0.000350877	0.00925139	DOWN				Et_3B_029116	1448.11	2.95034	0.687075	9.8538e-07	7.0762e-05	UP
Et_3B_029054	149.506	-3.09172	0.932974	3.37597e-05	0.00143532	DOWN				Et_3B_029142	20.4942	7.11181	3.14542	0.000112894	0.00375332	UP
Et_3B_029231	7766.08	-5.42094	0.736247	8.60798e-15	5.92578e-12	DOWN				Et_3B_029147	52.9135	2.78662	0.939536	0.000139965	0.00444916	UP
Et_3B_029260	27.5822	-3.12923	1.1577	0.000308172	0.00832487	DOWN				Et_3B_029150	41.1988	5.09793	1.6088	4.02745e-05	0.00165828	UP
Et_3B_029267	25.4061	-4.39173	1.59472	0.000223042	0.00646389	DOWN				Et_3B_029223	119.792	5.39014	1.18795	1.03313e-07	1.0172e-05	UP
Et_3B_029310	46.096	-5.54509	1.2252	8.48463e-07	6.24889e-05	DOWN				Et_3B_029285	1710.2	2.58335	0.562764	2.9398e-07	2.56985e-05	UP
Et_3B_029353	1851.09	-2.34935	0.580667	3.26458e-06	0.000200231	DOWN				Et_3B_029306	67.6543	3.07202	1.05661	0.000133285	0.00428412	UP
Et_3B_029379	336.816	-4.45008	0.685356	5.04156e-12	1.76285e-09	DOWN				Et_3B_029324	553.061	4.39584	1.0239	6.34817e-07	4.90724e-05	UP
Et_3B_029434	156.348	-2.3814	0.726281	5.43381e-05	0.00210351	DOWN				Et_3B_029337	2060.24	6.37884	1.09581	1.87993e-10	4.53778e-08	UP
Et_3B_029548	282.682	-3.36986	0.807885	1.18153e-06	8.32503e-05	DOWN				Et_3B_029343	64.3557	7.10046	1.65122	5.49664e-07	4.38489e-05	UP
Et_3B_029567	36.8029	-3.93608	1.13974	1.85496e-05	0.00088185	DOWN				Et_3B_029367	15.5727	6.62566	3.07599	0.000192598	0.00574629	UP
Et_3B_029640	157.677	-2.28096	0.76381	0.000167569	0.00513859	DOWN				Et_3B_029494	30.1764	7.92187	3.13517	2.43075e-05	0.00110369	UP
Et_3B_029641	756.088	-2.05208	0.617382	6.01833e-05	0.00229064	DOWN				Et_3B_029506	121.118	3.53242	0.760923	2.17814e-07	1.93112e-05	UP
Et_3B_029696	148.567	-2.13785	0.758337	0.000290839	0.0079601	DOWN				Et_3B_029576	958.029	4.1684	0.740335	7.91309e-10	1.55005e-07	UP
Et_3B_029807	1050.28	-2.44377	0.620689	4.89393e-06	0.000281694	DOWN				Et_3B_029589	670.431	4.09577	0.640355	7.10513e-12	2.39488e-09	UP
Et_3B_029937	966.896	-4.69187	0.619236	2.11207e-15	1.79593e-12	DOWN				Et_3B_029694	181.876	4.65693	0.894867	5.11095e-09	8.20692e-07	UP
Et_3B_029944	1079.31	-2.58849	0.592499	7.48405e-07	5.60998e-05	DOWN				Et_3B_029698	67.1121	2.70018	0.892326	0.000106679	0.00358848	UP
Et_3B_029948	258.668	-2.15227	0.724217	0.000179904	0.00543695	DOWN				Et_3B_029732	133.837	6.72157	1.00627	1.40465e-12	5.71236e-10	UP
Et_3B_030043	118.935	-3.6319	0.807713	4.50797e-07	3.69871e-05	DOWN				Et_3B_029763	180.24	3.87397	0.740137	7.40453e-09	1.12159e-06	UP
Et_3B_030067	1133.94	-1.96296	0.620244	0.000108046	0.00362225	DOWN				Et_3B_029799	323.093	6.50211	1.06775	8.36906e-11	2.30235e-08	UP
Et_3B_030246	112.992	-4.3474	0.873	4.08825e-08	4.63508e-06	DOWN				Et_3B_029880	1067.49	5.21265	0.610199	5.29066e-19	9.42594e-16	UP
Et_3B_030442	119.87	-3.46249	0.902492	6.43306e-06	0.000357101	DOWN				Et_3B_029942	110.338	2.96917	0.760597	5.64067e-06	0.000318792	UP
Et_3B_030499	450.668	-1.98268	0.610967	8.18183e-05	0.00291261	DOWN				Et_3B_030230	1034.22	3.11128	0.851448	1.19611e-05	0.000611358	UP
Et_3B_030598	1835.37	-3.13159	0.650918	7.8007e-08	7.99674e-06	DOWN				Et_3B_030302	674.687	3.36769	0.687005	4.71199e-08	5.18104e-06	UP
Et_3B_030613	95.0818	-2.52213	0.784789	6.75644e-05	0.00250342	DOWN				Et_3B_030315	551.385	2.38716	0.814765	0.000179669	0.00543421	UP
Et_3B_030861	158.014	-2.61682	0.810019	6.84171e-05	0.00251944	DOWN				Et_3B_030451	111.09	2.30345	0.722435	8.66444e-05	0.00304959	UP
Et_3B_030967	164.934	-2.40264	0.687393	2.83661e-05	0.00124858	DOWN				Et_3B_030453	2461.64	2.99358	0.594642	2.78257e-08	3.36916e-06	UP
Et_3B_030995	28.3264	-3.5976	1.20438	0.000143741	0.004546	DOWN				Et_3B_030561	486.263	2.43721	0.616567	5.04398e-06	0.000288998	UP
Et_3B_031011	12288	-2.13908	0.683798	0.000105894	0.0035725	DOWN				Et_3B_030607	26.386	7.9557	2.90718	4.43805e-06	0.000258235	UP
Et_3B_031090	331.299	-2.95352	0.609417	7.12351e-08	7.36241e-06	DOWN				Et_3B_030846	829.14	4.66521	0.871157	3.37725e-09	5.84984e-07	UP
Et_3B_031093	314.771	-3.3012	0.673305	5.54123e-08	5.98744e-06	DOWN				Et_3B_031007	553.054	2.26557	0.731679	0.000113717	0.00376848	UP
Et_3B_031094	556.875	-2.6767	0.623342	1.02985e-06	7.36729e-05	DOWN				Et_3B_031394	3488.23	4.15809	0.92242	2.84634e-07	2.49398e-05	UP
Et_3B_031120	93.9977	-3.31928	0.814507	1.98856e-06	0.000130297	DOWN				Et_3B_031708	119.762	2.22333	0.715241	0.000117638	0.00385866	UP
Et_3B_031161	59.1956	-4.01895	0.951372	1.45672e-06	9.90937e-05	DOWN				Et_4A_031775	1293.33	6.06457	1.02203	9.99348e-11	2.65175e-08	UP
Et_3B_031186	90.0323	-3.03855	0.821424	1.01247e-05	0.000527586	DOWN				Et_4A_031780	54.2168	2.95975	1.04118	0.000202963	0.00600763	UP
Et_3B_031214	120.957	-5.28537	0.907879	6.69682e-10	1.35435e-07	DOWN				Et_4A_031813	141.721	5.22483	0.919327	5.66582e-10	1.18425e-07	UP
Et_3B_031342	65.7764	-4.04402	1.11991	6.6871e-06	0.000370654	DOWN				Et_4A_031871	43.8828	3.81446	1.09267	1.96993e-05	0.000925918	UP
Et_3B_031382	276.787	-2.46819	0.757231	5.61041e-05	0.00215733	DOWN				Et_4A_031977	481.185	6.64597	1.03693	2.51231e-12	9.7912e-10	UP
Et_3B_031404	80.5222	-4.26849	0.845831	3.59261e-08	4.16142e-06	DOWN				Et_4A_032307	115.932	2.74636	0.778476	2.51257e-05	0.00113946	UP
Et_3B_031420	33.1501	-3.57718	1.20382	0.000177375	0.00537788	DOWN				Et_4A_032321	143.922	5.35418	1.22958	6.43273e-07	4.95215e-05	UP
Et_3B_031506	556.066	-2.33152	0.703655	5.3001e-05	0.0020549	DOWN				Et_4A_032452	2441.21	4.53548	0.760242	1.15213e-10	2.99347e-08	UP
Et_3B_031598	379.945	-2.24027	0.745031	0.000153588	0.00478464	DOWN				Et_4A_032483	93.0322	4.73126	1.03604	1.05799e-07	1.03894e-05	UP
Et_3B_031680	313.936	-3.09427	0.723407	1.06173e-06	7.55198e-05	DOWN				Et_4A_032503	277.664	7.04807	0.927526	5.61995e-15	4.2053e-12	UP
Et_4A_031842	468.542	-4.18776	0.665757	1.74024e-11	5.42577e-09	DOWN				Et_4A_032531	1127.3	6.36254	1.12263	3.98852e-10	8.67597e-08	UP
Et_4A_031923	300.06	-2.06529	0.668918	0.000126275	0.00410108	DOWN				Et_4A_032556	16.7356	6.625	3.19519	0.000269639	0.00748943	UP
Et_4A_031999	1472.45	-2.38926	0.734791	6.08038e-05	0.00231191	DOWN				Et_4A_032561	1010.7	2.61298	0.728272	1.84942e-05	0.000880334	UP
Et_4A_032273	5736.01	-2.18523	0.615205	2.42158e-05	0.00110086	DOWN				Et_4A_032562	55.4971	4.62345	1.31623	8.83581e-06	0.000472262	UP
Et_4A_032420	1061.62	-1.84153	0.618378	0.000210114	0.00617065	DOWN				Et_4A_032712	841.691	3.00397	0.635269	1.26849e-07	1.22952e-05	UP
Et_4A_032456	40.2089	-4.61576	1.12022	3.88297e-06	0.000231333	DOWN				Et_4A_032753	1084.94	5.90912	0.814864	3.23059e-14	2.01449e-11	UP
Et_4A_032535	131.648	-2.1906	0.745282	0.000199949	0.00593722	DOWN				Et_4A_032755	153.483	2.92177	0.724756	3.40884e-06	0.000207717	UP
Et_4A_032571	100.425	-3.65208	0.873013	1.88909e-06	0.000124434	DOWN				Et_4A_032915	407.526	2.81952	0.683079	2.13195e-06	0.000138894	UP
Et_4A_032572	306.79	-6.88215	0.869927	1.08758e-15	9.92456e-13	DOWN				Et_4A_033164	101.096	4.03416	0.928297	6.5343e-07	5.00972e-05	UP
Et_4A_032852	677.314	-1.87635	0.619544	0.000178555	0.00540491	DOWN				Et_4A_033192	91.0185	3.3353	0.835285	3.7678e-06	0.00022555	UP
Et_4A_032875	258.988	-4.65352	0.668173	1.26308e-13	6.75096e-11	DOWN				Et_4A_033241	1493.52	2.58207	0.647481	4.03761e-06	0.000237895	UP
Et_4A_032997	350.155	-2.11707	0.624661	4.50246e-05	0.0018094	DOWN				Et_4A_033367	14.6984	6.35765	3.18995	0.000376607	0.00979178	UP
Et_4A_033021	44.7024	-3.34658	1.03261	6.97052e-05	0.00254683	DOWN				Et_4A_033369	2531.05	5.4941	0.569605	3.10582e-23	1.16201e-19	UP
Et_4A_033191	85.6137	-3.47521	0.954973	1.64865e-05	0.000801071	DOWN				Et_4A_033400	112.473	2.28674	0.7258	9.67545e-05	0.00333024	UP
Et_4A_033204	40.4934	-5.10927	1.28022	3.9754e-06	0.000235714	DOWN				Et_4A_033475	365.933	4.12085	0.702086	2.52798e-10	5.80256e-08	UP
Et_4A_033220	233.088	-2.71388	0.64761	1.58664e-06	0.000106576	DOWN				Et_4A_033518	351.53	1.92554	0.656064	0.000244704	0.00695695	UP
Et_4A_033326	30.5075	-3.71624	1.2495	0.000149325	0.00467518	DOWN				Et_4A_033595	225.715	2.22689	0.82092	0.000352548	0.00928889	UP
Et_4A_033327	51.7807	-4.22662	0.955939	4.37484e-07	3.59737e-05	DOWN				Et_4A_033596	268.921	2.219	0.639963	3.42703e-05	0.00145244	UP
Et_4A_033454	62.9468	-2.89569	0.98206	0.000168753	0.00516671	DOWN				Et_4A_033623	742.279	3.91375	0.856281	2.10009e-07	1.87524e-05	UP
Et_4A_033503	175.743	-3.94897	0.67978	3.58394e-10	7.93429e-08	DOWN				Et_4A_033658	481.846	4.38651	1.2689	1.63574e-05	0.000795832	UP
Et_4A_033533	50.1415	-9.57326	3.06989	4.79545e-08	5.23082e-06	DOWN				Et_4A_033688	933.469	6.28212	0.863731	1.7454e-14	1.1259e-11	UP
Et_4A_033789	95.7613	-6.21986	1.04874	7.14949e-10	1.40785e-07	DOWN				Et_4A_033748	182.258	4.03645	0.769391	6.66261e-09	1.01745e-06	UP
Et_4A_033808	1234.16	-3.34801	0.631196	6.31797e-09	9.7678e-07	DOWN				Et_4A_033835	1427.35	1.68935	0.587887	0.000352951	0.00929298	UP
Et_4A_033843	2223.84	-1.86282	0.57516	9.06886e-05	0.0031563	DOWN				Et_4A_033902	2074.97	1.98963	0.617574	9.23865e-05	0.00320645	UP
Et_4A_034034	52.3075	-3.61608	1.17776	0.000114495	0.00378085	DOWN				Et_4A_034139	30298.5	3.56688	0.580784	5.43069e-11	1.56295e-08	UP
Et_4A_034059	614.741	-1.86116	0.628874	0.000223317	0.00646685	DOWN				Et_4A_034196	370.994	2.03364	0.726326	0.000328264	0.00877889	UP
Et_4A_034064	5151.13	-1.78676	0.602101	0.000226797	0.00654231	DOWN				Et_4A_034197	3704.38	1.83946	0.635524	0.000295127	0.00804802	UP
Et_4A_034276	145.183	-3.71533	0.70278	6.22954e-09	9.71133e-07	DOWN				Et_4A_034247	389.475	2.97248	1.0462	0.000175977	0.0053572	UP
Et_4A_034281	98.6596	-2.39299	0.860936	0.000260668	0.00732731	DOWN				Et_4A_034282	127.443	4.65884	0.876376	3.84446e-09	6.53803e-07	UP
Et_4A_034452	1464.95	-1.92914	0.580358	6.18146e-05	0.00234319	DOWN				Et_4A_034454	1532.19	5.74242	1.15419	2.18278e-08	2.75901e-06	UP
Et_4A_034652	649.505	-2.77209	0.676263	2.32528e-06	0.000149738	DOWN				Et_4A_034577	163.142	2.9455	1.02898	0.000187667	0.00562476	UP
Et_4A_034724	529.508	-1.8442	0.611225	0.000187548	0.00562476	DOWN				Et_4A_034604	394.859	2.45579	0.661317	1.25368e-05	0.000633909	UP
Et_4A_034779	266.507	-2.08545	0.734717	0.000279352	0.00770545	DOWN				Et_4A_034695	422.822	2.6776	0.778061	2.93929e-05	0.00128621	UP
Et_4A_034819	74.1864	-2.44563	0.864023	0.000248854	0.00704283	DOWN				Et_4A_034908	1202.68	1.77313	0.588308	0.000212959	0.00623594	UP
Et_4A_034832	174.309	-1.98559	0.670363	0.00020561	0.00606201	DOWN				Et_4A_034922	340.087	4.62407	0.648572	4.18582e-14	2.40936e-11	UP
Et_4A_034885	43.8141	-3.38352	1.04665	7.06274e-05	0.00257549	DOWN				Et_4A_034927	236.854	2.09441	0.66383	0.000111086	0.00370757	UP
Et_4A_034968	203.746	-4.31472	0.84255	2.20652e-08	2.77962e-06	DOWN				Et_4A_035070	94.5106	4.60362	1.28208	8.72118e-06	0.00046747	UP
Et_4A_035037	378.847	-1.95926	0.698452	0.000331201	0.00884478	DOWN				Et_4A_035128	1516.81	5.73586	1.14427	1.77504e-08	2.36339e-06	UP
Et_4A_035048	1285.23	-3.09264	0.780405	3.58123e-06	0.000217514	DOWN				Et_4A_035227	366.347	3.78495	1.09021	1.83327e-05	0.000873759	UP
Et_4A_035163	578.754	-4.76929	0.635435	4.17192e-15	3.32103e-12	DOWN				Et_4A_035460	448.357	5.28075	1.33194	1.95514e-06	0.000128558	UP
Et_4A_035199	230.221	-2.541	0.635754	3.6992e-06	0.000222511	DOWN				Et_4A_035565	63.421	7.07554	1.65232	5.97754e-07	4.69426e-05	UP
Et_4A_035244	1285.07	-1.88401	0.574959	7.80942e-05	0.00281485	DOWN				Et_4A_035898	1408.01	2.19448	0.71431	0.000135379	0.004339	UP
Et_4A_035319	121.845	-2.92165	0.947593	0.000103446	0.00349938	DOWN				Et_4A_035908	351.415	4.78562	0.976345	3.35583e-08	3.94827e-06	UP
Et_4A_035330	109.696	-3.08799	0.751132	2.34329e-06	0.00015038	DOWN				Et_4A_035938	78.0077	2.32106	0.834962	0.000279208	0.00770545	UP
Et_4A_035357	232.399	-4.73912	0.698595	5.91182e-13	2.64012e-10	DOWN				Et_4B_036211	51.5564	4.98214	1.25941	2.95881e-06	0.000184809	UP
Et_4A_035358	104.174	-6.17863	1.05799	4.84211e-10	1.04718e-07	DOWN				Et_4B_036244	338.289	1.93672	0.668262	0.000267481	0.00746275	UP
Et_4A_035404	85.076	-2.86285	1.03005	0.000257423	0.00726336	DOWN				Et_4B_036389	250.311	2.94715	0.650505	3.21049e-07	2.74868e-05	UP
Et_4A_035429	18.4548	-4.73806	1.64399	0.000302101	0.0081845	DOWN				Et_4B_036428	209.768	2.39874	0.670133	2.17503e-05	0.00100589	UP
Et_4A_035464	18.3985	-7.55927	3.04367	2.56147e-05	0.00115743	DOWN				Et_4B_036491	55.9676	2.87111	1.07266	0.000279834	0.00770965	UP
Et_4A_035482	721.631	-3.83067	0.584147	2.66388e-12	1.017e-09	DOWN				Et_4B_036681	2087.84	3.58925	0.911882	3.70884e-06	0.000222733	UP
Et_4A_035616	406.669	-2.73046	0.628481	7.93677e-07	5.88013e-05	DOWN				Et_4B_036697	178.683	3.05871	0.725675	1.36739e-06	9.38709e-05	UP
Et_4A_035747	58.0775	-5.51479	1.06733	2.04734e-08	2.65049e-06	DOWN				Et_4B_036724	211.623	2.21231	0.680978	7.35952e-05	0.00267589	UP
Et_4A_035785	1172.26	-1.89074	0.587233	9.43649e-05	0.00326602	DOWN				Et_4B_036735	259.305	2.11565	0.663085	9.68751e-05	0.00333133	UP
Et_4A_035813	346.555	-3.48729	0.675961	1.47434e-08	1.99859e-06	DOWN				Et_4B_036746	3637.33	3.28593	0.70981	1.93717e-07	1.75066e-05	UP
Et_4A_035895	92.1468	-2.49622	0.796596	9.53725e-05	0.00329784	DOWN				Et_4B_036909	79.8971	2.80736	0.900957	7.92979e-05	0.00284181	UP
Et_4A_035946	71.4809	-2.44827	0.840441	0.000187267	0.00562312	DOWN				Et_4B_036951	3103.94	5.88412	0.578053	1.24392e-25	7.75668e-22	UP
Et_4A_035955	708.009	-7.91491	0.71534	2.12561e-29	3.33143e-25	DOWN				Et_4B_037004	96.0206	3.44343	0.967384	2.00314e-05	0.000939164	UP
Et_4B_036103	36.4129	-6.50788	1.64817	2.08601e-06	0.000136206	DOWN				Et_4B_037066	47.4045	3.15734	0.942364	4.51118e-05	0.00181062	UP
Et_4B_036215	2334.6	-2.13901	0.7755	0.000318231	0.00857689	DOWN				Et_4B_037377	171.735	2.50533	0.775793	6.94398e-05	0.00254419	UP
Et_4B_036224	253.213	-1.98453	0.649433	0.00014752	0.00463417	DOWN				Et_4B_037398	1073.44	3.99707	0.571253	1.40795e-13	7.2182e-11	UP
Et_4B_036259	513.321	-2.21479	0.635845	3.17618e-05	0.00136747	DOWN				Et_4B_037644	640.544	4.97758	0.746652	1.14001e-12	4.73915e-10	UP
Et_4B_036317	111.549	-2.57567	0.828392	0.000102706	0.00347751	DOWN				Et_4B_037750	408.834	3.47143	0.654146	5.28515e-09	8.37875e-07	UP
Et_4B_036467	2207.59	-2.22466	0.646192	3.46869e-05	0.00146807	DOWN				Et_4B_037811	1109.39	4.74485	1.29591	7.8517e-06	0.000427603	UP
Et_4B_036486	719.251	-1.93493	0.60675	0.000101994	0.00345967	DOWN				Et_4B_037888	168.999	4.16682	0.853843	3.18988e-08	3.8058e-06	UP
Et_4B_036502	4789.08	-1.76291	0.60132	0.0002592	0.00729152	DOWN				Et_4B_038004	465.68	2.14832	0.637721	5.19369e-05	0.00202203	UP
Et_4B_036510	438.313	-2.33272	0.670588	2.89949e-05	0.00127028	DOWN				Et_4B_038202	164.558	3.36099	0.713789	1.59833e-07	1.495e-05	UP
Et_4B_036660	62.4407	-2.46551	0.868727	0.000222603	0.00646241	DOWN				Et_4B_038203	318.198	2.50396	0.779966	6.79935e-05	0.00251126	UP
Et_4B_036756	263.74	-4.66855	0.6822	5.92747e-13	2.64012e-10	DOWN				Et_4B_038226	117.824	2.67986	0.751438	1.94274e-05	0.000916735	UP
Et_4B_036858	1395.63	-3.03118	0.656876	2.02185e-07	1.8184e-05	DOWN				Et_4B_038269	19098.4	3.90451	0.552928	8.81777e-14	4.78128e-11	UP
Et_4B_036969	695.883	-3.21622	0.631362	2.01343e-08	2.61565e-06	DOWN				Et_4B_038317	190.168	3.05926	0.677212	3.326e-07	2.84107e-05	UP
Et_4B_037016	462.984	-2.26976	0.713743	8.56728e-05	0.00302393	DOWN				Et_4B_038337	3460.15	2.20611	0.620186	2.63734e-05	0.00118172	UP
Et_4B_037064	639.447	-2.044	0.595895	4.17264e-05	0.00170245	DOWN				Et_4B_038391	255.93	4.94835	0.993219	3.21284e-08	3.81604e-06	UP
Et_4B_037380	47.2608	-3.07302	1.04288	0.000176964	0.00537253	DOWN				Et_4B_038423	101.336	4.50081	0.948937	5.1933e-08	5.63194e-06	UP
Et_4B_037453	67.5972	-3.10771	0.934941	5.13759e-05	0.00201065	DOWN				Et_4B_038582	733.052	4.31439	1.00429	6.6386e-07	5.04831e-05	UP
Et_4B_037528	21.3696	-4.18608	1.41518	0.000224004	0.00648173	DOWN				Et_4B_038846	258.1	1.93415	0.683	0.000312899	0.00844647	UP
Et_4B_037544	824.426	-2.00939	0.610504	6.93305e-05	0.00254307	DOWN				Et_4B_038871	171.827	3.77373	0.822795	1.76718e-07	1.62287e-05	UP
Et_4B_037556	157.561	-3.7349	0.72249	1.3458e-08	1.84439e-06	DOWN				Et_4B_039081	201.379	3.72374	0.681951	2.58636e-09	4.6079e-07	UP
Et_4B_037571	17.2857	-7.42901	3.06801	3.99617e-05	0.00165025	DOWN				Et_4B_039086	235.718	2.02228	0.687924	0.000221389	0.00644595	UP
Et_4B_037582	34.2336	-6.71285	1.64664	2.91349e-06	0.000182283	DOWN				Et_4B_039097	2357.75	2.39281	0.665268	2.02805e-05	0.000946102	UP
Et_4B_037660	195.497	-3.96031	0.671128	1.67431e-10	4.09428e-08	DOWN				Et_4B_039174	64.917	3.33673	0.948849	1.6832e-05	0.000813633	UP
Et_4B_037955	30.7436	-6.53965	1.67894	6.26875e-06	0.000350058	DOWN				Et_4B_039314	1468.58	2.85219	0.82329	2.61208e-05	0.00117321	UP
Et_4B_037957	1730.92	-2.18724	0.581591	1.12034e-05	0.000575775	DOWN				Et_4B_039344	121.672	5.66837	1.28192	1.88003e-07	1.70727e-05	UP
Et_4B_038001	310.858	-2.68863	0.616703	7.45327e-07	5.59953e-05	DOWN				Et_4B_039355	214.643	2.50641	0.789143	7.56365e-05	0.00273681	UP
Et_4B_038041	438.896	-2.80955	0.793198	2.04184e-05	0.00095135	DOWN				Et_4B_039363	67.2907	4.08762	1.00653	1.614e-06	0.000108219	UP
Et_4B_038121	25.22	-4.02581	1.25835	7.34913e-05	0.00267471	DOWN				Et_4B_039518	1077.13	4.25148	0.620046	4.29435e-13	1.98356e-10	UP
Et_4B_038798	55.2367	-2.46033	0.872545	0.000242556	0.00691166	DOWN				Et_4B_039519	34.9395	3.11713	1.12265	0.0002735	0.00756858	UP
Et_4B_038929	206.399	-3.44776	0.809056	1.18679e-06	8.33325e-05	DOWN				Et_4B_039595	160.116	3.92388	0.777772	3.17828e-08	3.8058e-06	UP
Et_4B_038958	124.886	-2.89967	0.722661	3.03123e-06	0.000188389	DOWN				Et_4B_039740	278.939	2.51879	0.849635	0.000145784	0.00459896	UP
Et_4B_038994	477.998	-1.76781	0.610889	0.000293752	0.00802222	DOWN				Et_4B_039896	50.3835	3.3445	0.947715	2.58096e-05	0.00116483	UP
Et_4B_039125	132.918	-3.90276	1.04985	1.0953e-05	0.000563682	DOWN				Et_4B_039929	87.3256	6.17759	1.02757	2.59002e-10	5.90872e-08	UP
Et_4B_039191	716.692	-2.16159	0.653962	5.92299e-05	0.00225895	DOWN				Et_4B_040023	573.173	5.78026	1.1116	5.2435e-09	8.3481e-07	UP
Et_4B_039211	200.828	-1.97887	0.705416	0.000332394	0.00885768	DOWN				Et_4B_040053	2824.51	2.21731	0.637779	3.49483e-05	0.0014758	UP
Et_4B_039279	40.1435	-9.1799	3.02509	1.31112e-07	1.25459e-05	DOWN				Et_4B_040055	1358.27	6.21004	0.994511	1.37171e-11	4.42424e-09	UP
Et_4B_039331	1272.69	-1.85308	0.663902	0.000365284	0.00955716	DOWN				Et_4B_040078	120.393	6.2336	1.0239	6.13962e-11	1.71424e-08	UP
Et_4B_039347	401.324	-2.45205	0.876573	0.000246124	0.00699032	DOWN				Et_4B_040082	85.3274	3.15835	0.809325	5.57928e-06	0.000315799	UP
Et_4B_039409	171.805	-3.16934	0.697404	2.95844e-07	2.58011e-05	DOWN				Et_5A_040427	128.338	2.61456	0.831853	9.60675e-05	0.00331575	UP
Et_4B_039490	675.999	-2.16591	0.618036	2.95243e-05	0.00129044	DOWN				Et_5A_040939	210.426	3.85064	0.896363	9.14573e-07	6.64424e-05	UP
Et_4B_039498	961.983	-2.077	0.743049	0.000297779	0.00810535	DOWN				Et_5A_040953	1038.57	2.23653	0.698184	8.36047e-05	0.00296773	UP
Et_4B_039534	51.523	-5.59105	1.12698	5.75236e-08	6.16672e-06	DOWN				Et_5A_041029	1860.1	4.18352	0.830209	2.11925e-08	2.71539e-06	UP
Et_4B_039899	979.781	-3.47845	0.589033	1.93727e-10	4.64622e-08	DOWN				Et_5A_041223	7173.46	6.35789	0.587092	1.14242e-28	1.06856e-24	UP
Et_4B_039903	713.831	-1.83942	0.596339	0.000153251	0.0047781	DOWN				Et_5A_041359	132.201	3.74327	0.853558	4.3349e-07	3.57238e-05	UP
Et_4B_039963	1312.67	-1.67744	0.590302	0.000366778	0.00958285	DOWN				Et_5A_041394	368.756	3.14069	0.870756	1.3688e-05	0.000681919	UP
Et_4B_040030	186.23	-3.81154	0.723742	9.24615e-09	1.36591e-06	DOWN				Et_5A_041532	581.686	2.86836	0.593183	8.24261e-08	8.35743e-06	UP
Et_4B_040067	547.722	-7.86681	0.76113	3.31095e-25	1.76966e-21	DOWN				Et_5A_041628	477.609	2.15398	0.618814	3.36474e-05	0.00143381	UP
Et_5A_040149	146.983	-3.45647	0.710037	6.48915e-08	6.80071e-06	DOWN				Et_5A_041683	755.183	3.72497	1.30441	0.000131865	0.00424578	UP
Et_5A_040451	20.6073	-4.49055	1.47057	0.000187773	0.00562476	DOWN				Et_5A_041686	313.433	2.19562	0.715598	0.000135522	0.004339	UP
Et_5A_040474	97.0983	-3.79323	0.890764	1.38135e-06	9.46555e-05	DOWN				Et_5A_041702	445.016	3.82436	0.81729	1.27794e-07	1.2304e-05	UP
Et_5A_040562	538.816	-4.30836	1.00535	6.37364e-07	4.91677e-05	DOWN				Et_5A_041716	1696.08	2.70726	0.960286	0.000216585	0.00631654	UP
Et_5A_040578	867.863	-2.50573	0.780981	6.94971e-05	0.00254419	DOWN				Et_5A_041985	435.446	2.90462	0.594965	6.15843e-08	6.5088e-06	UP
Et_5A_040631	2615.21	-5.37587	0.707051	1.56952e-15	1.36563e-12	DOWN				Et_5A_042141	1718.62	3.14452	0.561795	1.3547e-09	2.55983e-07	UP
Et_5A_040673	531.416	-3.68293	1.22581	8.87979e-05	0.00310784	DOWN				Et_5A_042183	227.956	3.69326	0.970558	5.16059e-06	0.000294776	UP
Et_5A_040840	1298.62	-2.85139	0.793206	1.58377e-05	0.000774576	DOWN				Et_5A_042194	173.342	3.21718	0.727676	5.36249e-07	4.31467e-05	UP
Et_5A_040963	594.288	-5.81705	0.650261	1.22547e-20	3.05665e-17	DOWN				Et_5A_042695	1168.85	7.73524	1.21857	3.39297e-12	1.26945e-09	UP
Et_5A_041030	206.111	-1.97746	0.688182	0.000272547	0.00755338	DOWN				Et_5A_042701	1251.74	3.35207	0.623032	4.20651e-09	6.99477e-07	UP
Et_5A_041210	977.212	-1.93047	0.586092	7.18182e-05	0.00261636	DOWN				Et_5A_042717	49.3019	3.71998	0.968015	6.36109e-06	0.000353631	UP
Et_5A_041282	51.7558	-2.97591	1.00617	0.000161139	0.0049784	DOWN				Et_5A_042743	40.8794	4.90384	1.4184	4.39912e-05	0.0017755	UP
Et_5A_041387	930.665	-2.21243	0.616726	2.13553e-05	0.000991299	DOWN				Et_5A_042872	478.126	4.3103	0.887917	4.45264e-08	4.96688e-06	UP
Et_5A_041474	26.2454	-3.79084	1.29446	0.000161434	0.00498341	DOWN				Et_5A_042909	297.581	4.51068	0.896086	1.67969e-08	2.24443e-06	UP
Et_5A_041505	891.692	-3.41109	0.634491	4.27402e-09	7.071e-07	DOWN				Et_5A_042921	108.953	2.9537	0.88875	3.51933e-05	0.00148447	UP
Et_5A_041542	29812.5	-2.08701	0.720629	0.000194818	0.00580328	DOWN				Et_5B_043590	663.882	2.53795	0.725811	2.66355e-05	0.00118919	UP
Et_5A_041637	290.791	-2.71159	0.615789	6.17492e-07	4.79312e-05	DOWN				Et_5B_043604	161.524	3.97748	0.906118	5.86e-07	4.61571e-05	UP
Et_5A_041694	98.2287	-4.73096	0.858767	3.90892e-09	6.58776e-07	DOWN				Et_5B_043714	510.954	2.83965	0.727105	5.45651e-06	0.000309318	UP
Et_5A_041843	383.581	-2.82745	0.748233	7.60258e-06	0.000415245	DOWN				Et_5B_043736	120.741	2.78846	0.836801	3.88566e-05	0.00161352	UP
Et_5A_041876	47.1491	-3.28043	1.08614	0.000116051	0.00381875	DOWN				Et_5B_043738	638.051	3.95752	0.966453	1.73289e-06	0.000115364	UP
Et_5A_042120	72.9515	-2.489	0.918588	0.000360836	0.00947391	DOWN				Et_5B_043934	150.401	2.21326	0.706244	0.000101316	0.00344289	UP
Et_5A_042168	1712.47	-3.71733	0.58374	9.83528e-12	3.22787e-09	DOWN				Et_5B_044253	189.084	3.24455	0.690091	1.46687e-07	1.3894e-05	UP
Et_5A_042278	7834.89	-2.06994	0.733034	0.000266224	0.00743878	DOWN				Et_5B_044254	185.915	3.4368	0.774574	4.73647e-07	3.86922e-05	UP
Et_5A_042282	85.7622	-2.11344	0.768781	0.000340801	0.00904949	DOWN				Et_5B_044310	61.7069	3.86465	0.972386	4.51361e-06	0.000261412	UP
Et_5A_042284	178.525	-8.06563	1.06866	4.86399e-14	2.71614e-11	DOWN				Et_5B_044317	570.787	4.12719	1.29094	4.33136e-05	0.00175503	UP
Et_5A_042288	74.8126	-6.57534	1.13022	7.03983e-10	1.401e-07	DOWN				Et_5B_044318	149.122	2.28461	0.802645	0.000236309	0.00676455	UP
Et_5A_042386	808.048	-5.95451	0.660803	1.16825e-20	3.05665e-17	DOWN				Et_5B_044464	71.6542	5.05828	1.29841	1.75326e-06	0.000116512	UP
Et_5A_042478	57.4296	-3.45298	1.11948	0.000112959	0.00375332	DOWN				Et_5B_044480	287.753	2.76288	0.816396	3.3848e-05	0.00143745	UP
Et_5A_042508	1506.81	-5.76553	0.827712	2.02023e-13	9.9454e-11	DOWN				Et_5B_044609	476.758	3.9005	0.808588	6.12697e-08	6.49389e-06	UP
Et_5A_042574	1509.55	-2.91762	0.666982	6.57772e-07	5.02242e-05	DOWN				Et_5B_044674	359.775	3.15254	0.607863	1.20063e-08	1.67613e-06	UP
Et_5A_042668	18.6138	-7.55522	3.0612	2.84568e-05	0.0012511	DOWN				Et_5B_044709	30.3099	4.29891	1.27758	4.53332e-05	0.00181401	UP
Et_5A_042675	267.473	-3.15397	0.7392	1.12805e-06	7.97823e-05	DOWN				Et_5B_044713	44.3331	2.83084	0.979676	0.000203851	0.00602303	UP
Et_5A_042682	1789.41	-2.59882	0.727234	1.81035e-05	0.000866144	DOWN				Et_5B_044848	242.637	2.81827	0.828448	3.08007e-05	0.00132915	UP
Et_5A_042723	1064.51	-2.20935	0.683169	7.37977e-05	0.00268065	DOWN				Et_5B_045410	41.1294	3.34723	1.18926	0.000280482	0.00772182	UP
Et_5A_042774	370.75	-2.17618	0.616164	2.70016e-05	0.00120123	DOWN				Et_5B_045421	514.175	3.09735	0.591179	9.3234e-09	1.36794e-06	UP
Et_5A_042781	49.4366	-2.91722	1.02989	0.000167697	0.00513859	DOWN				Et_5B_045624	110.4	2.50225	0.907898	0.000265035	0.00741661	UP
Et_5A_042796	181.479	-4.66762	0.859189	4.92805e-09	8.01644e-07	DOWN				Et_5B_045650	412.177	3.18959	0.942224	3.03702e-05	0.00131513	UP
Et_5A_042797	62.0468	-5.00737	1.00779	9.15079e-08	9.12981e-06	DOWN				Et_5B_045772	286.178	4.5985	0.666865	2.42021e-13	1.17597e-10	UP
Et_5A_042824	729.467	-2.96502	0.708371	1.48871e-06	0.000100539	DOWN				Et_6A_046012	113.701	3.01627	0.815145	1.32871e-05	0.000667559	UP
Et_5A_042936	16903.7	-2.2969	0.727934	7.81992e-05	0.00281592	DOWN				Et_6A_046226	398.36	2.66416	0.638883	1.82105e-06	0.000120376	UP
Et_5A_042939	35.5008	-8.94216	3.01783	3.12364e-07	2.69902e-05	DOWN				Et_6A_046403	56.7099	5.44936	1.73277	3.75368e-05	0.00156567	UP
Et_5A_042988	431.854	-2.47408	0.815024	0.000122861	0.00401109	DOWN				Et_6A_046404	3053.94	6.19333	1.24383	2.16137e-08	2.74836e-06	UP
Et_5B_043033	100.14	-4.48509	0.871822	2.55597e-08	3.13538e-06	DOWN				Et_6A_046623	94.4635	2.55373	0.767977	5.14459e-05	0.00201128	UP
Et_5B_043402	1752.25	-4.09904	0.988615	1.36366e-06	9.37871e-05	DOWN				Et_6A_046932	1397.04	2.74597	0.587379	1.83156e-07	1.67545e-05	UP
Et_5B_043507	152.397	-4.68029	0.852165	3.83094e-09	6.53803e-07	DOWN				Et_6A_047102	285.566	4.47528	1.17236	3.85457e-06	0.000230008	UP
Et_5B_043558	51.9759	-3.67911	1.08323	4.36851e-05	0.00176505	DOWN				Et_6A_047106	173.61	4.08288	0.986696	1.50601e-06	0.000101524	UP
Et_5B_043719	142.074	-3.16481	0.956524	3.20772e-05	0.0013763	DOWN				Et_6A_047118	54.7231	3.63838	1.12073	6.40396e-05	0.00240222	UP
Et_5B_043740	368.593	-2.12683	0.611038	3.33795e-05	0.00142402	DOWN				Et_6A_047391	13539.7	1.86576	0.637466	0.000298096	0.00810535	UP
Et_5B_043973	1058.14	-2.34222	0.657503	2.19942e-05	0.00101341	DOWN				Et_6A_047435	266.087	2.78555	0.779478	1.70003e-05	0.000820709	UP
Et_5B_043992	117.051	-2.71214	0.757855	1.99207e-05	0.00093515	DOWN				Et_6A_047689	345.15	2.64836	0.685993	6.06376e-06	0.000339625	UP
Et_5B_044007	122.917	-2.66096	0.743191	1.65698e-05	0.000804075	DOWN				Et_6A_047709	2188.84	2.38573	0.627306	9.23089e-06	0.000488493	UP
Et_5B_044059	128.308	-2.94856	0.75127	4.54608e-06	0.00026248	DOWN				Et_6A_047758	29733.4	5.82459	1.16306	2.14952e-08	2.74478e-06	UP
Et_5B_044162	512.267	-2.02171	0.643203	0.000109804	0.00367461	DOWN				Et_6A_047767	77.7852	4.80444	1.40976	1.46589e-05	0.00072642	UP
Et_5B_044166	298.821	-3.1316	0.779995	3.18321e-06	0.000196507	DOWN				Et_6A_047818	128.056	4.89369	1.22271	1.3403e-06	9.30354e-05	UP
Et_5B_044189	22498.9	-1.95692	0.697073	0.000305501	0.00825869	DOWN				Et_6A_048006	25.03	4.77833	1.47668	8.04744e-05	0.00287799	UP
Et_5B_044282	133.747	-2.99272	0.97639	0.00010622	0.00357705	DOWN				Et_6A_048058	312.524	2.65056	0.99366	0.000331891	0.00885058	UP
Et_5B_044305	176.308	-2.58715	0.698818	1.23765e-05	0.00062915	DOWN				Et_6A_048130	437.977	4.18175	0.698965	8.55342e-11	2.33589e-08	UP
Et_5B_044314	2012.57	-2.39832	0.648378	1.26158e-05	0.000636989	DOWN				Et_6A_048185	192.53	1.93932	0.694411	0.000348521	0.00921524	UP
Et_5B_044576	30.9866	-4.85997	1.30913	2.00752e-05	0.000940041	DOWN				Et_6B_048488	897.876	1.99622	0.614915	8.48957e-05	0.00300216	UP
Et_5B_044613	62.4932	-3.52396	0.984815	2.11923e-05	0.000984957	DOWN				Et_6B_048693	98.3234	5.24559	1.21226	2.37559e-07	2.0913e-05	UP
Et_5B_044798	1992.4	-3.63156	0.610498	1.34515e-10	3.4005e-08	DOWN				Et_6B_048866	824.606	2.04775	0.682833	0.000183213	0.00552355	UP
Et_5B_044851	26495.5	-2.71564	0.643933	1.20348e-06	8.432e-05	DOWN				Et_6B_049100	188.512	4.84366	0.900912	2.6078e-09	4.62408e-07	UP
Et_5B_044932	58.2601	-7.63578	1.54028	4.57443e-08	5.07856e-06	DOWN				Et_6B_049128	219.817	4.14625	0.903891	2.16273e-07	1.92201e-05	UP
Et_5B_044933	237.307	-2.96256	1.15279	0.000379485	0.00984609	DOWN				Et_6B_049735	2354.48	5.51067	1.14782	5.60142e-08	6.02217e-06	UP
Et_5B_044959	75.1724	-3.20432	1.02988	9.87033e-05	0.0033725	DOWN				Et_6B_049799	52.0428	3.58834	1.29843	0.000140993	0.00447422	UP
Et_5B_044972	150.315	-5.14285	0.757653	1.04908e-12	4.41014e-10	DOWN				Et_6B_049968	131.341	4.69208	0.814063	2.51597e-10	5.80256e-08	UP
Et_5B_044981	57.0306	-4.23987	1.02743	3.18811e-06	0.000196507	DOWN				Et_6B_050010	243.285	5.56881	1.16118	3.68375e-08	4.25382e-06	UP
Et_5B_045028	442.167	-2.92887	0.722878	2.44159e-06	0.000156153	DOWN				Et_7A_050208	412.287	5.43329	0.799413	4.11148e-13	1.92284e-10	UP
Et_5B_045132	1241.74	-2.04149	0.58122	3.06753e-05	0.00132527	DOWN				Et_7A_050232	38.844	5.76409	2.02865	9.78449e-05	0.00334929	UP
Et_5B_045212	9520.7	-1.77769	0.609667	0.000266183	0.00743878	DOWN				Et_7A_050301	54.5223	6.95589	1.5725	4.17518e-07	3.46364e-05	UP
Et_5B_045239	632.773	-3.86323	0.595838	4.51926e-12	1.61032e-09	DOWN				Et_7A_050660	144.779	5.83401	1.14889	2.0645e-08	2.66349e-06	UP
Et_5B_045268	1353.66	-5.43136	0.774707	1.43829e-13	7.27192e-11	DOWN				Et_7A_050870	172.834	2.8958	0.812578	1.68061e-05	0.000813431	UP
Et_5B_045361	127.997	-4.82424	0.770406	3.19053e-11	9.54963e-09	DOWN				Et_7A_050949	1145.51	7.00893	0.749208	9.49034e-23	3.22792e-19	UP
Et_5B_045491	37.0835	-3.13571	1.04763	0.000123543	0.00402985	DOWN				Et_7A_050974	508.078	2.90911	1.11777	0.000339604	0.00903053	UP
Et_5B_045510	82.1826	-2.35171	0.820644	0.00023969	0.00684039	DOWN				Et_7A_050975	154.914	6.79643	1.32364	3.55325e-09	6.09822e-07	UP
Et_5B_045668	57.5657	-5.45404	1.16497	2.07452e-07	1.85684e-05	DOWN				Et_7A_051031	616.62	4.02466	0.626414	6.33217e-12	2.1735e-09	UP
Et_5B_045722	441.77	-4.16189	0.867331	7.80139e-08	7.99674e-06	DOWN				Et_7A_051563	19.8767	7.34018	2.93232	2.67962e-05	0.00119494	UP
Et_5B_045755	222.731	-7.84585	1.31537	3.87054e-11	1.14026e-08	DOWN				Et_7A_051586	242.151	5.3703	0.960819	6.45862e-10	1.32771e-07	UP
Et_6A_045993	727.825	-1.85978	0.627401	0.000219368	0.00639209	DOWN				Et_7A_051685	62.4722	6.94286	1.73386	1.71536e-06	0.0001144	UP
Et_6A_046268	58.138	-2.79865	0.994275	0.00025847	0.00727751	DOWN				Et_7A_051767	113.497	4.99674	1.07976	7.83851e-08	8.01285e-06	UP
Et_6A_046269	474.961	-2.10049	0.694296	0.000156037	0.00484181	DOWN				Et_7A_051792	717.55	4.01634	1.00356	2.36571e-06	0.000151559	UP
Et_6A_046502	53.419	-5.52811	1.15026	2.35745e-07	2.08023e-05	DOWN				Et_7A_052022	538.814	3.03199	0.626113	7.08515e-08	7.34305e-06	UP
Et_6A_046504	382.946	-2.12759	0.752533	0.000277648	0.0076753	DOWN				Et_7A_052107	816.226	3.18496	0.743497	9.96756e-07	7.14418e-05	UP
Et_6A_046827	139.819	-3.77529	0.943103	3.67732e-06	0.000221908	DOWN				Et_7A_052112	24.3961	7.79743	2.91493	7.53634e-06	0.000412229	UP
Et_6A_046989	326.808	-2.27897	0.745398	0.000123681	0.00403084	DOWN				Et_7A_052121	894.689	3.60117	0.661965	2.98528e-09	5.24372e-07	UP
Et_6A_047088	59.8742	-4.98781	1.07801	1.03063e-07	1.0172e-05	DOWN				Et_7A_052336	6194.95	6.79266	0.62045	2.67127e-29	3.33143e-25	UP
Et_6A_047091	774.181	-3.5465	0.694827	1.53765e-08	2.06941e-06	DOWN				Et_7A_052365	21.6316	4.86729	1.96045	0.00034212	0.00907164	UP
Et_6A_047164	54.2481	-5.19926	1.02829	3.84023e-08	4.38044e-06	DOWN				Et_7A_052428	1168.34	4.61908	0.634793	1.51287e-14	9.93028e-12	UP
Et_6A_047200	1876.77	-3.09562	1.07717	0.000146953	0.00462164	DOWN				Et_7A_052507	44.8414	3.13622	0.962693	6.10313e-05	0.0023182	UP
Et_6A_047207	43.3179	-4.34431	1.19546	1.62753e-05	0.000792869	DOWN				Et_7A_052713	309.837	2.25542	0.677727	5.45345e-05	0.00210781	UP
Et_6A_047209	1461.54	-2.57358	0.568183	3.57076e-07	3.02254e-05	DOWN				Et_7A_052792	286.982	6.48466	1.15226	2.38795e-10	5.61904e-08	UP
Et_6A_047229	1954.09	-1.97773	0.579149	4.56577e-05	0.00181921	DOWN				Et_7A_053080	176.417	3.37403	1.30351	0.000300397	0.00815014	UP
Et_6A_047249	179.337	-3.04323	0.656105	1.87596e-07	1.70727e-05	DOWN				Et_7B_053562	254.566	7.57053	1.25522	3.46815e-10	7.72366e-08	UP
Et_6A_047310	414.261	-3.97709	0.865614	2.25382e-07	1.99349e-05	DOWN				Et_7B_053604	51.317	6.52512	1.80675	7.99464e-06	0.000432867	UP
Et_6A_047352	453.315	-2.17651	0.789512	0.000325682	0.00871607	DOWN				Et_7B_053685	896.028	5.59079	0.605909	1.24169e-21	3.87139e-18	UP
Et_6A_047556	48.9245	-2.81492	1.01428	0.000283863	0.00780342	DOWN				Et_7B_053742	18891.4	3.71578	0.670958	1.80867e-09	3.34998e-07	UP
Et_6A_047720	47.0768	-5.32647	1.15467	5.62487e-07	4.47764e-05	DOWN				Et_7B_053776	262.932	5.27182	0.905837	1.11107e-10	2.92744e-08	UP
Et_6A_047824	75.2137	-4.78235	1.02668	3.18764e-07	2.74471e-05	DOWN				Et_7B_053788	75.5524	5.23328	1.39369	4.06102e-06	0.000238898	UP
Et_6A_047874	67.8093	-2.43782	0.814993	0.000142494	0.00451419	DOWN				Et_7B_053930	1330.14	2.35474	0.639649	1.48564e-05	0.000734265	UP
Et_6A_047948	110.522	-5.14431	0.884512	6.79906e-10	1.36764e-07	DOWN				Et_7B_053953	42.9599	6.34062	1.73001	7.79275e-06	0.000425012	UP
Et_6B_048265	19.7061	-5.71374	1.79452	8.42908e-05	0.00298925	DOWN				Et_7B_054032	317.35	5.31472	1.0464	9.27306e-09	1.36591e-06	UP
Et_6B_048531	61.814	-2.83922	0.853639	4.1031e-05	0.00167987	DOWN				Et_7B_054053	201.612	3.5043	0.66755	7.58687e-09	1.14458e-06	UP
Et_6B_048584	43.3085	-7.14661	1.58091	4.12707e-07	3.43898e-05	DOWN				Et_7B_054344	70.9141	5.63037	1.13832	3.50305e-08	4.08296e-06	UP
Et_6B_048594	398.808	-4.53362	0.684115	1.29134e-12	5.30925e-10	DOWN				Et_7B_054375	1462.11	7.54992	0.731216	6.4995e-27	4.86344e-23	UP
Et_6B_048747	74.7315	-4.27513	0.90643	2.03808e-07	1.82861e-05	DOWN				Et_7B_054481	1926.88	2.5442	0.582085	7.965e-07	5.8829e-05	UP
Et_6B_048767	236.927	-6.4417	0.779714	2.03718e-17	2.82293e-14	DOWN				Et_7B_054564	122.269	2.99012	0.89052	3.85277e-05	0.00160164	UP
Et_6B_048868	110.996	-4.57007	0.946711	1.27336e-07	1.2304e-05	DOWN				Et_7B_054631	46.6968	3.4333	1.06398	6.81193e-05	0.00251343	UP
Et_6B_048877	608.016	-2.93756	0.667129	6.01216e-07	4.69601e-05	DOWN				Et_7B_054761	430.245	4.0982	0.842604	5.91223e-08	6.2841e-06	UP
Et_6B_048886	191.446	-4.80601	0.780878	2.24715e-11	6.89139e-09	DOWN				Et_7B_054762	22.3719	7.60309	2.92527	1.36264e-05	0.000681114	UP
Et_6B_049090	128.909	-4.88549	0.985615	1.3378e-08	1.84016e-06	DOWN				Et_7B_054771	665.068	2.16358	0.730379	0.000191589	0.00572533	UP
Et_6B_049094	215.286	-4.16142	0.727481	3.91024e-10	8.55543e-08	DOWN				Et_7B_054866	16.7985	6.68311	3.20108	0.00026345	0.00739438	UP
Et_6B_049199	1105.02	-2.6389	0.666798	4.24705e-06	0.000248668	DOWN				Et_7B_054943	847.489	3.16257	0.576526	2.32811e-09	4.16765e-07	UP
Et_6B_049265	211.675	-4.05524	0.836349	8.06709e-08	8.20169e-06	DOWN				Et_7B_055079	998.948	5.05104	0.709177	3.9762e-14	2.33059e-11	UP
Et_6B_049270	95.3265	-3.72033	0.813925	3.03728e-07	2.63659e-05	DOWN				Et_7B_055113	262.295	1.89538	0.679201	0.000368301	0.0096092	UP
Et_6B_049453	1692.06	-1.90171	0.660927	0.000269284	0.00748512	DOWN				Et_7B_055160	147.412	3.43737	0.789491	5.99737e-07	4.69426e-05	UP
Et_6B_049566	27.4156	-4.35109	1.29816	6.34714e-05	0.00238426	DOWN				Et_7B_055367	501.755	2.94097	0.730314	2.84933e-06	0.000179168	UP
Et_6B_049612	67.3878	-6.98846	1.41257	1.55474e-07	1.46153e-05	DOWN				Et_7B_055695	314.71	2.09987	0.670389	0.000114442	0.00378085	UP
Et_6B_049621	48.3445	-3.81425	1.09736	3.03591e-05	0.00131513	DOWN				Et_7B_055696	33.2525	3.47028	1.16048	0.000109773	0.00367461	UP
Et_6B_049669	473.269	-2.01631	0.610507	6.62749e-05	0.00246727	DOWN				Et_7B_055945	48.3051	2.8497	0.940812	0.000111317	0.00371197	UP
Et_6B_049785	30.5862	-5.18742	1.39252	2.15196e-05	0.000997689	DOWN				Et_8A_056202	159.787	3.31219	0.775284	7.97197e-07	5.8829e-05	UP
Et_6B_049814	122.797	-3.19103	0.729889	6.57166e-07	5.02242e-05	DOWN				Et_8A_056525	10245.1	5.06414	1.03199	3.76405e-08	4.31988e-06	UP
Et_6B_049844	30.5024	-4.27916	1.27226	5.71711e-05	0.0021916	DOWN				Et_8A_056558	500.404	2.7659	0.639947	8.99538e-07	6.56049e-05	UP
Et_6B_049914	57.3151	-5.75051	1.13367	3.19405e-08	3.8058e-06	DOWN				Et_8A_056910	439.115	2.04514	0.736726	0.000357412	0.00939721	UP
Et_6B_049985	11400.8	-2.40058	0.604445	4.35129e-06	0.000254374	DOWN				Et_8A_056932	2495.61	3.80257	0.970277	3.91415e-06	0.00023282	UP
Et_6B_050053	100.428	-2.40888	0.758519	8.66067e-05	0.00304959	DOWN				Et_8A_057019	21.1549	5.41674	1.83623	0.000197203	0.00586499	UP
Et_7A_050746	308.044	-3.89452	1.06634	1.12346e-05	0.000576588	DOWN				Et_8A_057119	631.17	2.38607	0.584552	2.97275e-06	0.000185091	UP
Et_7A_050775	491.085	-3.02851	0.84926	1.52079e-05	0.000748668	DOWN				Et_8A_057257	170.673	2.49892	0.773738	6.49162e-05	0.00242393	UP
Et_7A_050798	599.108	-3.26053	0.6843	1.06157e-07	1.03922e-05	DOWN				Et_8A_057273	118.116	3.48222	1.13637	6.86211e-05	0.00252447	UP
Et_7A_050871	292.576	-2.44242	0.740936	5.028e-05	0.00197188	DOWN				Et_8A_057500	267.071	6.72149	0.885289	6.50704e-16	6.4067e-13	UP
Et_7A_050938	37.0235	-3.87454	1.04433	1.06495e-05	0.000550333	DOWN				Et_8A_057517	110.887	2.4188	0.805266	0.000157745	0.00488564	UP
Et_7A_050981	259.885	-2.48521	0.751578	5.21457e-05	0.00202805	DOWN				Et_8A_057727	1391.33	1.89795	0.587815	9.56194e-05	0.00330333	UP
Et_7A_051185	118.486	-3.0682	0.996834	6.96852e-05	0.00254683	DOWN				Et_8A_057804	4132.41	2.65018	0.598113	5.99484e-07	4.69426e-05	UP
Et_7A_051207	12679	-2.34206	0.756125	9.99287e-05	0.00340814	DOWN				Et_8A_057942	283.057	1.8675	0.647204	0.000284453	0.00781389	UP
Et_7A_051265	3721.55	-1.8903	0.665336	0.000302737	0.00819579	DOWN				Et_8A_058061	48.1643	6.85819	1.74527	5.84729e-06	0.000329473	UP
Et_7A_051522	332.745	-2.4998	0.6643	9.06971e-06	0.000481325	DOWN				Et_8A_058316	105.383	4.46436	0.946535	1.37717e-07	1.31108e-05	UP
Et_7A_051580	1035.39	-2.05589	0.714579	0.00023953	0.00684039	DOWN				Et_8A_058389	127.212	3.36791	0.890944	5.73427e-06	0.000323593	UP
Et_7A_051740	24.5861	-3.6572	1.326	0.000341088	0.00905068	DOWN				Et_8A_058406	723.304	2.26139	0.684051	5.7294e-05	0.00219182	UP
Et_7A_051842	111.929	-2.32168	0.729645	7.9782e-05	0.00285642	DOWN				Et_8B_058599	136.579	3.12863	0.829182	6.92811e-06	0.00038175	UP
Et_7A_051901	468.501	-1.76626	0.609166	0.00028929	0.00793511	DOWN				Et_8B_058694	36.0104	4.32214	1.43651	6.13594e-05	0.0023283	UP
Et_7A_051926	199.574	-2.6843	0.674305	4.03601e-06	0.000237895	DOWN				Et_8B_058846	669.209	1.83764	0.623344	0.000244657	0.00695695	UP
Et_7A_052153	1477.25	-1.8983	0.68073	0.000354096	0.00931655	DOWN				Et_8B_059360	150.681	3.20014	0.716795	4.88011e-07	3.96923e-05	UP
Et_7A_052307	145.562	-2.71588	0.680084	3.63969e-06	0.000220705	DOWN				Et_8B_059415	6222.5	1.82337	0.618814	0.000252341	0.00712534	UP
Et_7A_052333	260.671	-2.73553	0.739448	1.21964e-05	0.000620838	DOWN				Et_8B_059667	196.767	3.92096	0.721065	2.71794e-09	4.79665e-07	UP
Et_7A_052370	18.3252	-7.52675	3.05879	2.99388e-05	0.00130551	DOWN				Et_8B_059843	282.467	4.30404	0.762792	6.96691e-10	1.3939e-07	UP
Et_7A_052403	139.601	-2.77734	0.815918	3.53746e-05	0.00148909	DOWN				Et_8B_059999	47.5155	6.17436	1.32218	9.30891e-07	6.72554e-05	UP
Et_7A_052410	104.633	-4.38255	0.819416	7.68788e-09	1.15516e-06	DOWN				Et_8B_060064	127.485	3.50661	1.06292	3.01446e-05	0.00131289	UP
Et_7A_052482	390.058	-2.11381	0.669454	0.000102435	0.00347147	DOWN				Et_8B_060164	2454.13	3.31502	0.576698	5.53519e-10	1.16345e-07	UP
Et_7A_052585	354.1	-2.66362	0.785837	3.2244e-05	0.00138187	DOWN				Et_8B_060559	158.87	2.8865	0.800654	1.42784e-05	0.000709445	UP
Et_7A_052611	419.661	-3.4958	0.823044	1.1023e-06	7.82568e-05	DOWN				Et_9A_060950	74.2679	6.61876	1.3748	1.40038e-07	1.32979e-05	UP
Et_7A_052676	308.087	-4.44795	0.841621	8.15465e-09	1.21071e-06	DOWN				Et_9A_060985	487.135	6.59356	0.951448	1.40837e-13	7.2182e-11	UP
Et_7A_052778	368.137	-2.14243	0.675672	8.99858e-05	0.00313905	DOWN				Et_9A_061088	217.994	4.56165	1.19583	3.65212e-06	0.000221101	UP
Et_7A_052833	19.2916	-5.66241	1.81671	0.000103605	0.00350161	DOWN				Et_9A_061224	47.6013	4.29711	1.54451	0.000128712	0.00415572	UP
Et_7A_052926	37.3872	-6.80885	1.70462	3.7445e-06	0.000224514	DOWN				Et_9A_061258	299.477	4.48722	0.983596	1.65325e-07	1.53485e-05	UP
Et_7A_052927	235.536	-5.92638	0.882602	2.62004e-12	1.01058e-09	DOWN				Et_9A_061279	82.1584	5.46878	0.982611	5.00563e-09	8.07243e-07	UP
Et_7A_053012	190.719	-2.31547	0.765662	0.000126877	0.00411707	DOWN				Et_9A_061795	79.7902	4.16721	1.09046	4.46336e-06	0.000258902	UP
Et_7A_053053	183.7	-2.30237	0.71783	7.50636e-05	0.00272135	DOWN				Et_9A_061803	808.506	5.16179	0.624449	5.20415e-18	8.11283e-15	UP
Et_7A_053137	112.24	-2.87723	0.955274	0.000117676	0.00385866	DOWN				Et_9A_061899	1175.82	3.09788	0.578539	4.99715e-09	8.07243e-07	UP
Et_7A_053165	148.605	-3.82512	0.838126	3.06381e-07	2.65346e-05	DOWN				Et_9A_061944	40.5499	3.03079	0.991475	0.000116267	0.00382252	UP
Et_7A_053195	85.9379	-2.71278	0.98742	0.00029257	0.00800163	DOWN				Et_9A_061969	3517.21	3.2956	0.559827	2.37048e-10	5.61323e-08	UP
Et_7B_053488	183.438	-4.0332	0.933662	9.31156e-07	6.72554e-05	DOWN				Et_9A_061974	318.917	4.57618	0.825639	1.69802e-09	3.16069e-07	UP
Et_7B_053643	108.788	-2.75119	0.939524	0.00017496	0.00533057	DOWN				Et_9A_062275	925.008	3.88487	0.841867	1.72945e-07	1.59767e-05	UP
Et_7B_053651	49.7996	-3.53585	1.17341	0.000138192	0.00440403	DOWN				Et_9A_062318	231.627	4.03174	0.817624	3.07838e-08	3.70336e-06	UP
Et_7B_053741	47.4086	-3.95375	1.16178	4.22778e-05	0.0017212	DOWN				Et_9A_062345	667.632	3.08146	0.746632	1.84369e-06	0.000121657	UP
Et_7B_053900	345.876	-2.73879	0.644446	1.23994e-06	8.67124e-05	DOWN				Et_9A_062351	222.043	4.26378	0.767937	1.00687e-09	1.95186e-07	UP
Et_7B_053938	9972.98	-1.92213	0.665776	0.000258485	0.00727751	DOWN				Et_9A_062397	152.71	3.7779	0.891662	8.6102e-07	6.31651e-05	UP
Et_7B_054014	1748.1	-6.62882	0.667293	2.2994e-24	9.55886e-21	DOWN				Et_9A_062435	3630.28	2.9482	0.728505	2.77003e-06	0.000175064	UP
Et_7B_054195	3258.44	-2.48666	0.566155	6.91059e-07	5.24448e-05	DOWN				Et_9A_062466	1998.67	6.04571	1.06723	5.03685e-10	1.07073e-07	UP
Et_7B_054318	1703.41	-2.48631	0.710972	2.58781e-05	0.00116633	DOWN				Et_9A_062481	2256.91	2.28026	0.573485	5.13164e-06	0.00029357	UP
Et_7B_054326	1063.98	-2.62026	0.619812	1.35971e-06	9.37871e-05	DOWN				Et_9A_062498	22.1056	4.81146	1.52749	0.000186291	0.00559831	UP
Et_7B_054576	427.177	-4.95579	0.827424	1.38088e-10	3.46741e-08	DOWN				Et_9A_062504	455.799	2.27683	0.610986	1.24761e-05	0.000632494	UP
Et_7B_054582	416.384	-3.42447	0.672145	1.99959e-08	2.61269e-06	DOWN				Et_9A_062560	180.14	2.3882	0.815369	0.000191887	0.00572965	UP
Et_7B_054853	2593.3	-1.95576	0.610825	9.36415e-05	0.00324399	DOWN				Et_9A_062948	36.1727	5.1914	1.29721	8.81709e-06	0.000471935	UP
Et_7B_054963	284.538	-3.32031	0.897656	1.05868e-05	0.000548607	DOWN				Et_9A_062962	44.1026	4.74363	1.10893	1.47666e-06	0.000100036	UP
Et_7B_054976	233.118	-2.9339	0.721531	2.30664e-06	0.000148794	DOWN				Et_9A_062991	154.245	4.05135	0.961426	9.54944e-07	6.87082e-05	UP
Et_7B_055014	67.0109	-5.65415	1.05591	1.5205e-08	2.05371e-06	DOWN				Et_9A_062993	199.24	2.56957	0.758369	3.49304e-05	0.0014758	UP
Et_7B_055043	155.968	-4.14729	0.838366	5.55312e-08	5.98744e-06	DOWN				Et_9A_063091	2807.4	1.82231	0.635831	0.00031896	0.00858483	UP
Et_7B_055053	191.183	-2.56812	0.756691	3.91293e-05	0.00162125	DOWN				Et_9A_063155	296.798	2.59163	0.688714	8.97885e-06	0.000477859	UP
Et_7B_055088	20.5193	-4.61941	1.58138	0.000165543	0.00508925	DOWN				Et_9A_063188	561.894	4.08647	0.596457	3.84992e-13	1.8233e-10	UP
Et_7B_055241	362.27	-3.07772	0.657222	1.59278e-07	1.49354e-05	DOWN				Et_9A_063215	424.653	2.15128	0.646828	5.97216e-05	0.00227538	UP
Et_7B_055322	90.869	-2.87675	0.769839	1.05805e-05	0.000548607	DOWN				Et_9A_063272	353.529	4.13729	0.845589	3.53834e-08	4.11129e-06	UP
Et_7B_055360	376.487	-3.22985	0.621711	1.1384e-08	1.60725e-06	DOWN				Et_9A_063331	87.7496	3.88942	0.974606	2.29185e-06	0.000148351	UP
Et_7B_055368	347.07	-2.23468	0.737532	0.00014408	0.00455288	DOWN				Et_9A_063542	297.765	3.44843	0.717212	8.53484e-08	8.61609e-06	UP
Et_7B_055427	24.8899	-4.49419	1.33719	6.78164e-05	0.0025072	DOWN				Et_9B_063782	166.299	5.50873	1.27416	3.02661e-07	2.63343e-05	UP
Et_7B_055519	26.8726	-5.15806	1.50033	3.24484e-05	0.00138904	DOWN				Et_9B_063928	106.328	4.30253	1.11048	2.76387e-06	0.00017497	UP
Et_7B_055537	3851.6	-2.20296	0.721039	0.000128125	0.00415397	DOWN				Et_9B_064015	3378.8	2.92923	0.607795	8.70023e-08	8.75028e-06	UP
Et_7B_055557	54.3406	-4.18706	0.956312	9.42364e-07	6.79337e-05	DOWN				Et_9B_064148	438.571	1.91122	0.648294	0.000232471	0.00667341	UP
Et_7B_055584	52.7444	-4.22723	0.985609	1.33691e-06	9.29723e-05	DOWN				Et_9B_064385	401.249	5.09235	0.657255	4.062e-16	4.34217e-13	UP
Et_7B_055603	95.0987	-2.515	0.887784	0.000248546	0.00704283	DOWN				Et_9B_064529	381.02	1.98608	0.671304	0.00021283	0.00623594	UP
Et_7B_055636	34.6902	-5.08509	1.24447	5.23657e-06	0.000298206	DOWN				Et_9B_064547	1057.42	5.67912	0.852399	8.09657e-13	3.52238e-10	UP
Et_7B_055711	59.3836	-2.61471	0.932792	0.000263886	0.00739552	DOWN				Et_9B_064548	122.066	3.248	0.757252	1.128e-06	7.97823e-05	UP
Et_7B_055843	182.004	-3.29436	0.732907	3.70068e-07	3.12544e-05	DOWN				Et_9B_064600	402.171	4.83173	1.00124	4.40734e-08	4.95183e-06	UP
Et_7B_055928	204.013	-2.91108	0.66885	7.04516e-07	5.31427e-05	DOWN				Et_9B_064663	46.9546	3.25333	1.04424	0.000101048	0.00343692	UP
Et_7B_055940	1835.37	-1.81734	0.65075	0.000366114	0.00957218	DOWN				Et_9B_064759	212.758	2.06156	0.739714	0.000337551	0.00898231	UP
Et_7B_055968	121.123	-4.00524	0.927506	7.56074e-07	5.64626e-05	DOWN				Et_9B_064835	1820.47	3.38245	0.678604	3.26897e-08	3.85821e-06	UP
Et_7B_056037	131.374	-2.60991	0.757517	3.06686e-05	0.00132527	DOWN				Et_9B_064873	289.037	4.86378	0.739961	2.34098e-12	9.21953e-10	UP
Et_8A_056456	2946.92	-1.87766	0.606001	0.000140864	0.00447394	DOWN				Et_9B_064892	550.151	2.78325	0.699214	3.80573e-06	0.000227456	UP
Et_8A_056480	179.215	-2.18762	0.740268	0.00016942	0.00518289	DOWN				Et_9B_065010	1787.33	3.10068	0.721149	9.18883e-07	6.66262e-05	UP
Et_8A_056674	520.484	-1.83392	0.639202	0.000294114	0.00802624	DOWN				Et_9B_065033	2671.72	6.94806	0.87189	4.29143e-17	5.53654e-14	UP
Et_8A_056678	1273.81	-2.57262	0.724866	2.07321e-05	0.000964766	DOWN				Et_9B_065045	1369.39	2.08803	0.574578	2.02092e-05	0.000944463	UP
Et_8A_056744	59.3606	-6.36725	1.16404	1.40722e-08	1.91454e-06	DOWN				Et_9B_065046	642.134	2.02092	0.718377	0.000320682	0.00861305	UP
Et_8A_056829	833.284	-1.93419	0.642013	0.000177055	0.00537253	DOWN				Et_9B_065055	222.82	2.53634	0.671571	9.71514e-06	0.000508868	UP
Et_8A_056884	156.561	-2.01689	0.69529	0.000232148	0.00667097	DOWN				Et_9B_065062	74.4308	4.67835	0.968676	4.46055e-08	4.96688e-06	UP
Et_8A_057001	171.055	-3.75406	0.73736	2.30647e-08	2.85796e-06	DOWN				Et_9B_065074	243.491	2.89654	1.04281	0.000213009	0.00623594	UP
Et_8A_057027	27.0277	-4.44896	1.27227	2.70971e-05	0.00120405	DOWN				Et_9B_065083	139.43	3.85672	0.745041	1.02956e-08	1.48154e-06	UP
Et_8A_057031	74.4423	-4.3546	0.87161	4.34785e-08	4.91451e-06	DOWN				Et_9B_065202	112.275	2.63054	0.987806	0.000300376	0.00815014	UP
Et_8A_057069	265.865	-3.93234	0.832681	1.34061e-07	1.27953e-05	DOWN				Et_9B_065635	89.2736	3.49415	0.811694	6.95117e-07	5.2646e-05	UP
Et_8A_057189	463.348	-4.13365	0.687564	9.32321e-11	2.51798e-08	DOWN				Et_9B_065803	339.426	5.10394	0.720922	4.53121e-14	2.56865e-11	UP
Et_8A_057459	74.0615	-4.25678	0.884991	1.07781e-07	1.05013e-05	DOWN				Et_9B_065925	98.441	3.49257	0.894299	4.3957e-06	0.00025617	UP
Et_8A_057625	385.083	-2.75674	0.615867	4.19585e-07	3.47309e-05	DOWN				Et_9B_065941	65.9694	7.1389	1.65219	4.94538e-07	4.0049e-05	UP
Et_8A_057658	1329.78	-4.54507	0.591536	8.73733e-16	8.38201e-13	DOWN				Et_9B_066066	67.1054	3.76479	1.29375	9.73294e-05	0.00334294	UP
Et_8A_057690	232.701	-7.57022	0.94684	5.60893e-17	6.99509e-14	DOWN				Et_9B_066134	456.407	3.32344	0.605643	2.22296e-09	3.99855e-07	UP
Et_8A_057796	69.4286	-3.22615	0.964982	4.67785e-05	0.00185793	DOWN				Et_9B_066164	160.384	3.96275	0.83424	1.29382e-07	1.2412e-05	UP
Et_8A_057995	39.9496	-3.75402	1.00964	1.08953e-05	0.00056226	DOWN				Et_9B_066232	243.503	3.27461	0.982314	4.1198e-05	0.00168457	UP
Et_8A_058029	802.872	-2.29824	0.767477	0.000149508	0.004677	DOWN
Et_8A_058041	122.857	-2.34338	0.730954	8.16149e-05	0.00290813	DOWN
Et_8A_058192	73.3214	-3.96007	0.924279	1.38948e-06	9.48648e-05	DOWN
Et_8A_058258	905.872	-1.93347	0.604071	9.76796e-05	0.00334929	DOWN
Et_8A_058379	21.1253	-4.98665	1.61336	0.000166631	0.00511849	DOWN
Et_8B_058543	134.698	-3.47755	0.706191	4.72212e-08	5.18104e-06	DOWN
Et_8B_058544	173.904	-2.34481	0.807218	0.000203622	0.00602239	DOWN
Et_8B_058578	69.7217	-3.72964	1.03827	1.87495e-05	0.000890219	DOWN
Et_8B_058998	1005.57	-1.8602	0.619849	0.000194285	0.00579201	DOWN
Et_8B_059045	148.809	-3.29336	0.747198	4.26224e-07	3.52026e-05	DOWN
Et_8B_059120	20.0302	-4.43653	1.482	0.000222877	0.00646389	DOWN
Et_8B_059237	41.7397	-3.39974	1.0387	6.31929e-05	0.00238305	DOWN
Et_8B_059244	48.9389	-2.73976	0.955819	0.000222645	0.00646241	DOWN
Et_8B_059271	123.76	-2.32067	0.747404	0.000111456	0.00371328	DOWN
Et_8B_059355	528.822	-1.70147	0.601725	0.000377426	0.00980627	DOWN
Et_8B_059396	26.0569	-3.85722	1.26741	8.72711e-05	0.00306588	DOWN
Et_8B_059767	699.731	-1.87612	0.649281	0.000266541	0.00744206	DOWN
Et_8B_059920	26.3169	-4.05078	1.29614	8.81748e-05	0.00309182	DOWN
Et_8B_059985	90.7687	-3.0415	0.874814	2.89209e-05	0.00126852	DOWN
Et_8B_060017	453.473	-5.02553	0.674962	8.05418e-15	5.79498e-12	DOWN
Et_8B_060044	312.584	-6.97421	1.02027	3.29421e-14	2.02048e-11	DOWN
Et_8B_060052	1778.8	-1.72389	0.578351	0.00023259	0.00667341	DOWN
Et_8B_060153	262.209	-2.46679	0.796207	9.22364e-05	0.00320421	DOWN
Et_8B_060174	90.761	-2.9738	0.820366	1.33251e-05	0.000667559	DOWN
Et_8B_060225	1323.31	-2.09999	0.600624	3.01877e-05	0.00131289	DOWN
Et_8B_060404	65.7055	-3.07243	0.856929	1.94806e-05	0.000917942	DOWN
Et_8B_060432	109.501	-2.59902	0.808612	6.24161e-05	0.00236121	DOWN
Et_8B_060476	22.3313	-3.51218	1.30721	0.000336014	0.00894778	DOWN
Et_8B_060541	35.6115	-5.51113	1.27573	2.5139e-06	0.000160503	DOWN
Et_8B_060860	2142.54	-1.92156	0.601762	0.00010048	0.00342256	DOWN
Et_9A_060949	351.276	-3.65652	0.647163	9.03556e-10	1.76071e-07	DOWN
Et_9A_060952	318.037	-2.88935	0.697303	1.81006e-06	0.000119861	DOWN
Et_9A_061147	129.321	-4.01886	0.796359	1.39231e-08	1.90116e-06	DOWN
Et_9A_061348	119.377	-2.7214	0.859675	8.31658e-05	0.00295495	DOWN
Et_9A_061647	23.4215	-4.30755	1.4333	0.000185617	0.00558702	DOWN
Et_9A_061716	206.9	-2.62716	0.78852	4.73288e-05	0.00187779	DOWN
Et_9A_061737	292.282	-2.73539	0.835987	5.43673e-05	0.00210351	DOWN
Et_9A_061815	506.402	-1.99768	0.595266	5.59599e-05	0.002154	DOWN
Et_9A_061900	260.549	-2.59141	0.646405	3.6893e-06	0.000222273	DOWN
Et_9A_061918	194.974	-2.52821	0.710488	2.18741e-05	0.00101037	DOWN
Et_9A_061961	1888.06	-2.52952	0.620291	2.55964e-06	0.000163145	DOWN
Et_9A_061979	30.5817	-4.88231	1.27	1.33283e-05	0.000667559	DOWN
Et_9A_062116	2566.47	-2.41756	0.716986	4.1038e-05	0.00167987	DOWN
Et_9A_062260	297.727	-4.69228	0.774944	9.80165e-11	2.61942e-08	DOWN
Et_9A_062282	179.58	-5.05634	0.944021	8.146e-09	1.21071e-06	DOWN
Et_9A_062311	2670.45	-2.93473	0.582942	2.71186e-08	3.3059e-06	DOWN
Et_9A_062407	3484.77	-2.68966	0.705823	7.21553e-06	0.00039642	DOWN
Et_9A_062541	46.8456	-5.3014	1.19587	1.18716e-06	8.33325e-05	DOWN
Et_9A_062686	70.7706	-3.06876	0.812291	8.66399e-06	0.000465071	DOWN
Et_9A_062877	768.263	-1.93078	0.641495	0.000180875	0.00545747	DOWN
Et_9A_062927	42.8081	-3.39518	1.25295	0.000325196	0.00870929	DOWN
Et_9A_062942	95.8444	-2.41001	0.834374	0.000216607	0.00631654	DOWN
Et_9A_063046	10913.3	-3.22376	1.06059	8.52277e-05	0.00301106	DOWN
Et_9A_063070	77.734	-2.41552	0.888893	0.000360807	0.00947391	DOWN
Et_9A_063115	1683.3	-1.93521	0.681516	0.000296993	0.008093	DOWN
Et_9A_063209	248.906	-2.24491	0.660327	4.2735e-05	0.00173548	DOWN
Et_9A_063242	540.246	-1.80787	0.620734	0.000268677	0.00747382	DOWN
Et_9A_063249	529.928	-3.56977	0.70241	1.94898e-08	2.55857e-06	DOWN
Et_9A_063286	1309.38	-2.08547	0.597293	3.19245e-05	0.00137133	DOWN
Et_9A_063292	1259.97	-4.26103	0.629872	7.08124e-13	3.11691e-10	DOWN
Et_9A_063301	116.328	-4.91489	0.920204	1.10278e-08	1.57478e-06	DOWN
Et_9A_063507	68.0099	-4.74281	0.998456	1.61058e-07	1.5027e-05	DOWN
Et_9A_063530	272.093	-6.23399	0.773979	1.26123e-16	1.47462e-13	DOWN
Et_9B_063696	30.0817	-8.6087	3.01525	1.03973e-06	7.40961e-05	DOWN
Et_9B_063878	297.835	-2.12552	0.626679	4.51608e-05	0.00181062	DOWN
Et_9B_063901	79.0073	-2.38648	0.867023	0.000282866	0.00778172	DOWN
Et_9B_063904	48.2297	-2.94573	0.916015	6.76648e-05	0.00250407	DOWN
Et_9B_063983	147.612	-2.91867	1.11588	0.000361622	0.00948787	DOWN
Et_9B_064299	134.619	-4.78219	0.844586	1.59225e-09	2.97863e-07	DOWN
Et_9B_064425	250.817	-2.23339	0.649974	3.7211e-05	0.00155728	DOWN
Et_9B_064458	227.274	-2.08735	0.675907	0.00012956	0.00417874	DOWN
Et_9B_064539	120.269	-3.07535	0.794178	5.18298e-06	0.000295604	DOWN
Et_9B_064627	41.0996	-3.8743	1.11637	3.69545e-05	0.00154828	DOWN
Et_9B_064650	228.287	-2.13003	0.724663	0.00020486	0.00604468	DOWN
Et_9B_064805	245.531	-2.44001	0.685588	2.21538e-05	0.00101951	DOWN
Et_9B_064862	3671.03	-3.03804	0.563609	3.94959e-09	6.62645e-07	DOWN
Et_9B_064881	790.551	-1.89674	0.65082	0.000247839	0.00703006	DOWN
Et_9B_064942	116.346	-2.35206	0.873193	0.000318418	0.00857689	DOWN
Et_9B_064984	1403.19	-3.61701	0.679969	5.20009e-09	8.31436e-07	DOWN
Et_9B_064994	110.746	-3.29822	0.91584	1.79585e-05	0.000860308	DOWN
Et_9B_065030	180.216	-2.65613	0.708408	9.11341e-06	0.000482959	DOWN
Et_9B_065396	3074.52	-2.14976	0.610573	2.77161e-05	0.00122514	DOWN
Et_9B_065443	909.499	-1.90074	0.63295	0.000187971	0.0056262	DOWN
Et_9B_065455	259.221	-2.39613	0.742929	6.41644e-05	0.00240222	DOWN
Et_9B_065471	73.2393	-2.93089	1.01113	0.000186233	0.00559831	DOWN
Et_9B_065475	62.9752	-4.0742	0.882115	1.76974e-07	1.62287e-05	DOWN
Et_9B_065549	335.084	-2.16453	0.790026	0.000348847	0.00921733	DOWN
Et_9B_065634	78.5402	-3.08051	0.904929	3.73286e-05	0.00156046	DOWN
Et_9B_065766	825.919	-2.45913	0.636538	6.36088e-06	0.000353631	DOWN
Et_9B_065804	1261.82	-2.1969	0.606675	1.90412e-05	0.000901779	DOWN
Et_9B_065833	26.4054	-6.28044	1.68661	1.26557e-05	0.00063814	DOWN
Et_9B_065844	19.8591	-5.6287	1.87227	0.000135572	0.004339	DOWN
Et_9B_065881	1403.71	-4.54543	0.56751	6.40283e-17	7.7276e-14	DOWN
Et_9B_065887	195.58	-4.38815	0.743693	1.20208e-10	3.1017e-08	DOWN
Et_9B_065890	610.655	-2.09468	0.705443	0.000176943	0.00537253	DOWN
Et_9B_065919	664.579	-2.31262	0.600754	7.36315e-06	0.000403345	DOWN
Et_9B_065943	391.251	-2.28665	0.642888	2.24297e-05	0.00103094	DOWN
Et_9B_065976	313.435	-3.45315	0.691911	3.45217e-08	4.03623e-06	DOWN
Et_9B_066008	26.7248	-4.96425	1.4002	4.05541e-05	0.00166552	DOWN
Et_9B_066021	26.5883	-4.04799	1.28532	0.000115359	0.00380203	DOWN
Et_9B_066112	194.787	-3.90543	0.97901	3.49757e-06	0.000212777	DOWN
Et_9B_066142	105.988	-3.91307	0.774427	2.08293e-08	2.67803e-06	DOWN

## Sheet: Table S3.
Table S3. Genes and their Mercator annotations
Gene_ID	mercator file	gene annotation
Et_10A_000126	mercator4v6.0	not classified | original description: none
Et_10A_000194	mercator4v6.0	transcriptional repressor *(AITR) | original description: none
Et_10A_000221	mercator4v6.0	zf-HD-type transcription factor | swissprot: Zinc-finger homeodomain protein 3 | original description: none
Et_10A_000412	mercator4v6.0	component *(LIPA) of lipid droplet-plasma membrane tethering complex | original description: none
Et_10A_000465	mercator4v6.0	not classified | swissprot: GEM-like protein 5 | original description: none
Et_10A_000506	mercator4v6.0	DUF26 protein kinase & EC_2.7 transferase transferring phosphorus-containing group | swissprot: L-type lectin-domain containing receptor kinase IX
Et_10A_000631	mercator4v6.0	small subunit of ribulose-1,5-bisphosphat carboxylase/oxygenase heterodimer | swissprot: Ribulose bisphosphate carboxylase small subunit, chloropl
Et_10A_000652	mercator4v6.0	small subunit of ribulose-1,5-bisphosphat carboxylase/oxygenase heterodimer | swissprot: Ribulose bisphosphate carboxylase small subunit, chloropl
Et_10A_000842	mercator4v6.0	WAK/WAKL protein kinase & EC_2.7 transferase transferring phosphorus-containing group | swissprot: Wall-associated receptor kinase 2 | original d
Et_10A_000843	mercator4v6.0	not classified | swissprot: Protein ENHANCED DOWNY MILDEW 2 | original description: none
Et_10A_000851	mercator4v6.0	ethylene signal modulator *(ARGOS) | original description: none
Et_10A_000854	mercator4v6.0	maleylacetoacetate isomerase *(MAAI) & class zeta glutathione S-transferase | swissprot: Glutathione S-transferase | original description: none
Et_10A_000927	mercator4v6.0	not classified | original description: none
Et_10A_001017	mercator4v6.0	gamete interaction factor *(EC1) & EC1 precursor polypeptide | swissprot: Egg cell-secreted protein 1.2 | original description: none
Et_10A_001077	mercator4v6.0	metal chelator transporter *(TCR) & nicotianamine efflux transporter *(ENA) | original description: none
Et_10A_001287	mercator4v6.0	not classified | swissprot: CASP-like protein 1B1 | original description: none
Et_10A_001328	mercator4v6.0	not classified | original description: none
Et_10A_001429	mercator4v6.0	not classified | swissprot: Protein RAFTIN 1A | original description: none
Et_10A_001431	mercator4v6.0	not classified | swissprot: Protein RAFTIN 1A | original description: none
Et_10A_001517	mercator4v6.0	calcium-permeable channel *(OSCA) | swissprot: CSC1-like protein HYP1 | original description: none
Et_10A_001540	mercator4v6.0	not classified | swissprot: Heparanase-like protein 1 | original description: none
Et_10A_001568	mercator4v6.0	DVL/RTFL precursor polypeptide | original description: none
Et_10A_001579	mercator4v6.0	not classified | swissprot: Protein TRM32 | original description: none
Et_10A_001818	mercator4v6.0	nucleobase cation transporter *(UPS) | swissprot: Ureide permease 2 | original description: none
Et_10A_001838	mercator4v6.0	not classified | swissprot: Thaumatin-like protein | original description: none
Et_10A_001918	mercator4v6.0	: not classified | swissprot: Tuliposide A-converting enzyme 1, chloroplastic | original description: none
Et_10A_001929	mercator4v6.0	: not classified | swissprot: Cysteine-rich repeat secretory protein 38 | original description: none
Et_10A_001931	mercator4v6.0	: cation:calcium cation exchanger *(CCX) | swissprot: Cation/calcium exchanger 1 | original description: none
Et_10A_002018	mercator4v6.0	: not classified | original description: none
Et_10A_002108	mercator4v6.0	: not classified | swissprot: Non-specific lipid-transfer protein 1 | original description: none
Et_10A_002121	mercator4v6.0	not classified | original description: none
Et_10A_002131	mercator4v6.0	: zf-HD-type transcription factor | swissprot: Zinc-finger homeodomain protein 3 | original description: none
Et_10B_002525	mercator4v6.0	transcriptional repressor *(AITR) | original description: none
Et_10B_002633	mercator4v6.0	not classified | original description: none
Et_10B_002757	mercator4v6.0	EC_2.7 transferase transferring phosphorus-containing group | swissprot: Probable L-type lectin-domain containing receptor kinase S.5 | original
Et_10B_002799	mercator4v6.0	small subunit of ribulose-1,5-bisphosphat carboxylase/oxygenase heterodimer | swissprot: Ribulose bisphosphate carboxylase small subunit, chloropl
Et_10B_002968	mercator4v6.0	WAK/WAKL protein kinase & EC_2.7 transferase transferring phosphorus-containing group | swissprot: Wall-associated receptor kinase 2 | original d
Et_10B_003021	mercator4v6.0	maleylacetoacetate isomerase *(MAAI) & class zeta glutathione S-transferase | swissprot: Glutathione S-transferase | original description: none
Et_10B_003022	mercator4v6.0	EC_3.4 hydrolase acting on peptide bond (peptidase) | swissprot: Serine carboxypeptidase 1 | original description: none
Et_10B_003097	mercator4v6.0	not classified | original description: none
Et_10B_003121	mercator4v6.0	not classified | swissprot: Cinnamoyl-CoA reductase 1 | original description: none
Et_10B_003133	mercator4v6.0	scaffold protein NFU of plastidial SUF system transfer phase | swissprot: NifU-like protein 2, chloroplastic | original description: none
Et_10B_003159	mercator4v6.0	fatty acyl CoA reductase *(FAR) | swissprot: Fatty acyl-CoA reductase 3 | original description: none
Et_10B_003180	mercator4v6.0	gamete interaction factor *(EC1) & EC1 precursor polypeptide | swissprot: Egg cell-secreted protein 1.2 | original description: none
Et_10B_003238	mercator4v6.0	metal chelator transporter *(TCR) & nicotianamine efflux transporter *(ENA) | original description: none
Et_10B_003320	mercator4v6.0	metal chelator transporter *(ZIF/TOM) & phytosiderophore efflux transporter *(TOM1) | swissprot: Protein ZINC INDUCED FACILITATOR-LIKE 1 | origin
Et_10B_003343	mercator4v6.0	not classified | swissprot: CASP-like protein 1B1 | original description: none
Et_10B_003379	mercator4v6.0	NAC transcription factor | swissprot: NAC domain-containing protein 77 | original description: none
Et_10B_003445	mercator4v6.0	iron storage protein *(FER) & EC_1.16 oxidoreductase oxidizing metal ion | swissprot: Ferritin-1, chloroplastic | original description: none
Et_10B_003481	mercator4v6.0	delta-12/delta-15 fatty acid desaturase | swissprot: Probable fatty acid desaturase DES1 | original description: none
Et_10B_003524	mercator4v6.0	transcriptional repressor *(IAA/AUX) | swissprot: Auxin-responsive protein IAA30 | original description: none
Et_10B_003590	mercator4v6.0	calcium-permeable channel *(OSCA) | swissprot: CSC1-like protein HYP1 | original description: none
Et_10B_003629	mercator4v6.0	not classified | swissprot: Glycine-rich RNA-binding protein GRP1A | original description: none
Et_10B_003633	mercator4v6.0	not classified | swissprot: Heparanase-like protein 2 | original description: none
Et_10B_003653	mercator4v6.0	DVL/RTFL precursor polypeptide | original description: none
Et_10B_003844	mercator4v6.0	polyol/monosaccharide transporter *(PLT) | swissprot: Polyol transporter 5 | original description: none
Et_10B_003885	mercator4v6.0	nucleobase cation transporter *(UPS) | swissprot: Ureide permease 2 | original description: none
Et_10B_003930	mercator4v6.0	not classified | swissprot: Purple acid phosphatase 2 | original description: none
Et_10B_003973	mercator4v6.0	not classified | swissprot: GEM-like protein 5 | original description: none
Et_10B_004018	mercator4v6.0	DUF26 protein kinase & EC_2.7 transferase transferring phosphorus-containing group | swissprot: L-type lectin-domain containing receptor kinase IX
Et_10B_004058	mercator4v6.0	: EC_3.6 hydrolase acting on acid anhydride | swissprot: AAA-ATPase ASD, mitochondrial | original description: none
Et_10B_004142	mercator4v6.0	LRR-VIII-1 protein kinase & hydrogen peroxide receptor kinase *(HPCA) & EC_2.7 transferase transferring phosphorus-containing group | swissprot: L
Et_10B_004271	mercator4v6.0	not classified | swissprot: Protein RAFTIN 1A | original description: none
Et_10B_004275	mercator4v6.0	transcriptional repressor *(IAA/AUX) | swissprot: Auxin-responsive protein IAA31 | original description: none
Et_10B_004283	mercator4v6.0	: regulatory protein *(VQ12) of WRKY transcription factor activity & regulatory protein *(VQ9) of WRKY transcription factor activity | original des
Et_10B_004302	mercator4v6.0	: not classified | original description: none
Et_10B_004425	mercator4v6.0	transcriptional regulator *(RSL2/4) of position-dependent cell determination & bHLH class-VIIIc transcription factor | swissprot: Transcription fa
Et_10B_004486	mercator4v6.0	: cation:calcium cation exchanger *(CCX) | swissprot: Cation/calcium exchanger 4 | original description: none
Et_1A_004559	mercator4v6.0	phosphate transporter *(PHT1) & phosphate transporter *(PHT1) | swissprot: Probable inorganic phosphate transporter 1-3 | original description: n
Et_1A_004612	mercator4v6.0	not classified | original description: none
Et_1A_004643	mercator4v6.0	not classified | original description: none
Et_1A_004659	mercator4v6.0	not classified | original description: none
Et_1A_004662	mercator4v6.0	regulatory mediator of IRE1-bZIP60 UPR pathway | original description: none
Et_1A_004744	mercator4v6.0	substrate(PAL) adaptor of SCF E3 ubiquitin ligase *(KFB-PAL) | swissprot: F-box/kelch-repeat protein At1g80440 | original description: none
Et_1A_004753	mercator4v6.0	not classified | original description: none
Et_1A_004767	mercator4v6.0	not classified | swissprot: 18.9 kDa heat shock protein | original description: none
Et_1A_004827	mercator4v6.0	component *(PnsL2/PQL1) of NDH lumen subcomplex L | swissprot: Photosynthetic NDH subunit of lumenal location 2, chloroplastic | original descript
Et_1A_004883	mercator4v6.0	not classified | original description: none
Et_1A_004906	mercator4v6.0	not classified | original description: none
Et_1A_004945	mercator4v6.0	2S globulin seed storage protein | swissprot: Chitinase 2 | original description: none
Et_1A_004987	mercator4v6.0	not classified | original description: none
Et_1A_005097	mercator4v6.0	subgroup ERF-IX transcription factor | swissprot: Ethylene-responsive transcription factor 5 | original description: none
Et_1A_005273	mercator4v6.0	not classified | original description: none
Et_1A_005275	mercator4v6.0	HSF transcription factor | swissprot: Heat stress transcription factor C-2a | original description: none
Et_1A_005439	mercator4v6.0	anion transporter *(NRT1/PTR) | swissprot: Protein NRT1/ PTR FAMILY 6.4 | original description: none
Et_1A_005486	mercator4v6.0	HD-ZIP I/II-type transcription factor | swissprot: Homeobox-leucine zipper protein HOX7 | original description: none
Et_1A_005500	mercator4v6.0	EC_2.1 transferase transferring one-carbon group | swissprot: Probable methyltransferase TCM_000336 | original description: none
Et_1A_005632	mercator4v6.0	small solute transporter *(BASS) | swissprot: Probable sodium/metabolite cotransporter BASS4, chloroplastic | original description: none
Et_1A_005680	mercator4v6.0	sugar efflux transporter *(SWEET) | swissprot: Bidirectional sugar transporter SWEET15 | original description: none
Et_1A_005737	mercator4v6.0	not classified | swissprot: Putative germin-like protein 2-1 | original description: none
Et_1A_005740	mercator4v6.0	not classified | swissprot: Putative germin-like protein 2-1 | original description: none
Et_1A_005965	mercator4v6.0	aldehyde decarbonylase component *(CER1) of CER1-CER3 alkane-forming complex | swissprot: Very-long-chain aldehyde decarbonylase GL1-5 | original
Et_1A_005994	mercator4v6.0	EC_3.2 glycosylase | swissprot: Beta-amylase 1, chloroplastic | original description: none
Et_1A_006023	mercator4v6.0	not classified | swissprot: E3 ubiquitin-protein ligase RZFP34 | original description: none
Et_1A_006117	mercator4v6.0	MAP4K protein kinase & EC_2.7 transferase transferring phosphorus-containing group | swissprot: Serine/threonine-protein kinase BLUS1 | original d
Et_1A_006129	mercator4v6.0	not classified | original description: none
Et_1A_006189	mercator4v6.0	solute transporter *(AAAP) | swissprot: Amino acid transporter AVT1A | original description: none
Et_1A_006249	mercator4v6.0	regulatory protein *(MASP) of microtubule dynamics | original description: none
Et_1A_006260	mercator4v6.0	not classified | swissprot: Subtilisin-like protease SBT1.4 | original description: none
Et_1A_006347	mercator4v6.0	class-C-III small heat-shock-responsive protein | swissprot: 18.6 kDa class III heat shock protein | original description: none
Et_1A_006450	mercator4v6.0	SCS-clade calcium sensor | original description: none
Et_1A_006502	mercator4v6.0	not classified | original description: none
Et_1A_006513	mercator4v6.0	fatty acyl CoA reductase *(FAR) | swissprot: Alcohol-forming fatty acyl-CoA reductase | original description: none
Et_1A_006518	mercator4v6.0	EC_3.2 glycosylase | swissprot: Probable alpha-mannosidase At5g66150 | original description: none
Et_1A_006586	mercator4v6.0	EC_2.4 glycosyltransferase | swissprot: Myricetin 3-O-rhamnoside 1,2-glucosyltransferase UGT709G2 | original description: none
Et_1A_006591	mercator4v6.0	defensin *(PDF3) | original description: none
Et_1A_006621	mercator4v6.0	CTP:phosphorylcholine cytidylyltransferase & EC_2.7 transferase transferring phosphorus-containing group | swissprot: Choline-phosphate cytidylyltr
Et_1A_006703	mercator4v6.0	SnRK2 SNF1-related protein kinase & EC_2.7 transferase transferring phosphorus-containing group | swissprot: Serine/threonine-protein kinase SAPK3
Et_1A_006766	mercator4v6.0	not classified | swissprot: Putative glucuronosyltransferase PGSIP7 | original description: none
Et_1A_006819	mercator4v6.0	DUF26 protein kinase & EC_2.7 transferase transferring phosphorus-containing group | swissprot: Putative cysteine-rich receptor-like protein kinase
Et_1A_006857	mercator4v6.0	not classified | original description: none
Et_1A_006922	mercator4v6.0	trehalase & EC_3.2 glycosylase | swissprot: Probable trehalase | original description: none
Et_1A_006992	mercator4v6.0	not classified | original description: none
Et_1A_007005	mercator4v6.0	plasma membrane intrinsic protein *(PIP) | swissprot: Aquaporin PIP1-5 | original description: none
Et_1A_007018	mercator4v6.0	mitochondrial NAD-dependent malic enzyme & EC_1.1 oxidoreductase acting on CH-OH group of donor | swissprot: NAD-dependent malic enzyme 59 kDa isof
Et_1A_007032	mercator4v6.0	channel component *(MCU) of MCU calcium uniporter complex | swissprot: Calcium uniporter protein 2, mitochondrial | original description: none
Et_1A_007164	mercator4v6.0	tyrosine aminotransferase *(TAT) & EC_2.6 transferase transferring nitrogenous group | swissprot: Nicotianamine aminotransferase 1 | original desc
Et_1A_007182	mercator4v6.0	sugar efflux transporter *(SWEET) | swissprot: Bidirectional sugar transporter SWEET4 | original description: none
Et_1A_007279	mercator4v6.0	EC_2.4 glycosyltransferase | swissprot: 7-deoxyloganetin glucosyltransferase | original description: none
Et_1A_007287	mercator4v6.0	1,2-alpha-fucosyltransferase *(FUT) | swissprot: Galactoside 2-alpha-L-fucosyltransferase | original description: none
Et_1A_007359	mercator4v6.0	not classified | original description: none
Et_1A_007378	mercator4v6.0	not classified | swissprot: Annexin Gh1 (Fragment) | original description: none
Et_1A_007557	mercator4v6.0	EC_2.3 acyltransferase | swissprot: Acyl transferase 1 | original description: none
Et_1A_007615	mercator4v6.0	not classified | swissprot: Disease resistance protein PIK6-NP | original description: none
Et_1A_007659	mercator4v6.0	not classified | swissprot: HVA22-like protein a | original description: none
Et_1A_007666	mercator4v6.0	Nodulin-26-like intrinsic protein *(NIP) | swissprot: Aquaporin NIP2-1 | original description: none
Et_1A_007723	mercator4v6.0	EC_2.6 transferase transferring nitrogenous group & aspartate aminotransferase *(ASP) | swissprot: Aspartate aminotransferase, mitochondrial | ori
Et_1A_007743	mercator4v6.0	cation exchanger *(NCL/EF-CAX) | swissprot: Sodium/calcium exchanger NCL2 | original description: none
Et_1A_007751	mercator4v6.0	RING-H2-class ATL-subclass E3 ubiquitin ligase | swissprot: RING-H2 finger protein ATL32 | original description: none
Et_1A_007782	mercator4v6.0	chaperone regulator *(BAG6) of BAG6-dependent plant immunity | swissprot: BAG family molecular chaperone regulator 6 | original description: none
Et_1A_008043	mercator4v6.0	vacuolar acid beta-fructofuranosidase *(VIN) & EC_3.2 glycosylase | swissprot: Sucrose:sucrose 1-fructosyltransferase | original description: none
Et_1A_008065	mercator4v6.0	not classified | swissprot: Rhodanese-like domain-containing protein 17 | original description: none
Et_1A_008112	mercator4v6.0	regulatory factor *(CURT) of thylakoid grana stacking | swissprot: Protein CURVATURE THYLAKOID 1A, chloroplastic | original description: none
Et_1A_008245	mercator4v6.0	solute transporter *(UmamiT) | swissprot: WAT1-related protein At5g45370 | original description: none
Et_1A_008247	mercator4v6.0	not classified | swissprot: Protein MODIFYING WALL LIGNIN-1 | original description: none
Et_1A_008278	mercator4v6.0	EC_2.4 glycosyltransferase | swissprot: Probable xyloglucan endotransglucosylase/hydrolase protein 28 | original description: none
Et_1A_008279	mercator4v6.0	not classified | original description: none
Et_1A_008321	mercator4v6.0	REVEILLE-type transcription factor | swissprot: Protein LHY | original description: none
Et_1A_008356	mercator4v6.0	component *(LHW) of TMO5-LHW cytokinin control complex & bHLH class-XIII/LHL transcription factor | swissprot: Transcription factor LHW | original
Et_1A_008362	mercator4v6.0	carotenoid beta-ring hydroxylase *(LUT5) & EC_1.14 oxidoreductase acting on paired donor with incorporation or reduction of molecular oxygen | swis
Et_1A_008386	mercator4v6.0	mechanosensitive ion channel *(MSL) | swissprot: Mechanosensitive ion channel protein 8 | original description: none
Et_1A_008407	mercator4v6.0	organic phosphate/glycerol-3-phosphate permease *(G3P) | swissprot: Putative glycerol-3-phosphate transporter 1 | original description: none
Et_1A_008412	mercator4v6.0	not classified | swissprot: pEARLI1-like lipid transfer protein 3 | original description: none
Et_1A_008446	mercator4v6.0	organic phosphate/glycerol-3-phosphate permease *(G3P) | swissprot: Putative glycerol-3-phosphate transporter 4 | original description: none
Et_1A_008465	mercator4v6.0	BBX class-IV transcription factor | swissprot: B-box zinc finger protein 21 | original description: none
Et_1A_008521	mercator4v6.0	serine carboxypeptidase & EC_3.4 hydrolase acting on peptide bond (peptidase) | swissprot: Serine carboxypeptidase-like 34 | original description:
Et_1A_008577	mercator4v6.0	not classified | original description: none
Et_1A_008613	mercator4v6.0	adenine phosphoribosyltransferase *(APT) & EC_2.4 glycosyltransferase | swissprot: Adenine phosphoribosyltransferase 2 | original description: non
Et_1A_008639	mercator4v6.0	not classified | original description: none
Et_1A_008651	mercator4v6.0	not classified | swissprot: Chitinase 6 | original description: none
Et_1A_008806	mercator4v6.0	not classified | swissprot: Probable carboxylesterase 2 | original description: none
Et_1A_008830	mercator4v6.0	not classified | original description: none
Et_1A_008855	mercator4v6.0	not classified | swissprot: DNA topoisomerase 2 | original description: none
Et_1A_008856	mercator4v6.0	anion transporter *(NRT1/PTR) | swissprot: Protein NRT1/ PTR FAMILY 5.3 | original description: none
Et_1A_008919	mercator4v6.0	not classified | original description: none
Et_1A_008959	mercator4v6.0	EC_1.14 oxidoreductase acting on paired donor with incorporation or reduction of molecular oxygen & flavonoid 3'-hydroxylase *(F3'H) | swissprot: F
Et_1A_008972	mercator4v6.0	not classified | original description: none
Et_1A_008983	mercator4v6.0	not classified | original description: none
Et_1A_009008	mercator4v6.0	not classified | original description: none
Et_1A_009058	mercator4v6.0	not classified | original description: none
Et_1A_009111	mercator4v6.0	pectin methylesterase inhibitor | swissprot: Pectinesterase inhibitor 10 | original description: none
Et_1A_009120	mercator4v6.0	not classified | original description: none
Et_1A_009137	mercator4v6.0	alpha-galactosidase *(AGAL) & EC_3.2 glycosylase | swissprot: Alpha-galactosidase 1 | original description: none
Et_1A_009149	mercator4v6.0	not classified | original description: none
Et_1A_009180	mercator4v6.0	not classified | swissprot: Protein PHOSPHATE-INDUCED 1 | original description: none
Et_1A_009313	mercator4v6.0	not classified | original description: none
Et_1A_009494	mercator4v6.0	not classified | original description: none
Et_1A_009511	mercator4v6.0	not classified | original description: none
Et_1A_009514	mercator4v6.0	not classified | swissprot: Protein ALTERED PHOSPHATE STARVATION RESPONSE 1 | original description: none
Et_1A_009528	mercator4v6.0	not classified | original description: none
Et_1A_009547	mercator4v6.0	HD-ZIP I/II-type transcription factor | swissprot: Homeobox-leucine zipper protein HOX24 | original description: none
Et_1A_009590	mercator4v6.0	MYB class-R2R3 subgroup-2 transcription factor | swissprot: Transcription factor MYB30 | original description: none
Et_1A_009603	mercator4v6.0	substrate adaptor of CUL3-based E3 ubiquitin ligase complex | swissprot: BTB/POZ domain-containing protein At2g24240 | original description: none
Et_1A_009611	mercator4v6.0	bHLH class-IX transcription factor | swissprot: Transcription factor bHLH128 | original description: none
Et_1B_009725	mercator4v6.0	not classified | original description: none
Et_1B_009763	mercator4v6.0	not classified | original description: none
Et_1B_009767	mercator4v6.0	regulatory mediator of IRE1-bZIP60 UPR pathway | original description: none
Et_1B_009896	mercator4v6.0	component *(PnsL2/PQL1) of NDH lumen subcomplex L | swissprot: Photosynthetic NDH subunit of lumenal location 2, chloroplastic | original descrip
Et_1B_009900	mercator4v6.0	not classified | original description: none
Et_1B_009915	mercator4v6.0	not classified | original description: none
Et_1B_009916	mercator4v6.0	regulatory protein *(MKS1) of WRKY transcription factor activity | original description: none
Et_1B_009941	mercator4v6.0	not classified | original description: none
Et_1B_009956	mercator4v6.0	not classified | original description: none
Et_1B_009984	mercator4v6.0	2S globulin seed storage protein | swissprot: Chitinase 2 | original description: none
Et_1B_010001	mercator4v6.0	not classified | original description: none
Et_1B_010086	mercator4v6.0	PLATZ transcription factor | swissprot: Protein RGF1 INDUCIBLE TRANSCRIPTION FACTOR 1 | original description: none
Et_1B_010263	mercator4v6.0	not classified | original description: none
Et_1B_010461	mercator4v6.0	not classified | original description: none
Et_1B_010524	mercator4v6.0	small solute transporter *(BASS) | swissprot: Probable sodium/metabolite cotransporter BASS4, chloroplastic | original description: none
Et_1B_010631	mercator4v6.0	not classified | swissprot: Putative germin-like protein 2-1 | original description: none
Et_1B_010696	mercator4v6.0	not classified | original description: none
Et_1B_010789	mercator4v6.0	cytokinin dehydrogenase *(CKX) & EC_1.5 oxidoreductase acting on CH-NH group of donor | swissprot: Cytokinin dehydrogenase 3 | original descriptio
Et_1B_010804	mercator4v6.0	cytokinin phosphoribohydrolase *(LOG) | swissprot: Probable cytokinin riboside 5'-monophosphate phosphoribohydrolase LOGL10 | original description
Et_1B_010836	mercator4v6.0	aldehyde decarbonylase component *(CER1) of CER1-CER3 alkane-forming complex | swissprot: Very-long-chain aldehyde decarbonylase GL1-5 | original
Et_1B_010838	mercator4v6.0	anion transporter *(NRT1/PTR) | swissprot: Protein NRT1/ PTR FAMILY 5.2 | original description: none
Et_1B_010862	mercator4v6.0	EC_3.2 glycosylase | swissprot: Beta-amylase 1, chloroplastic | original description: none
Et_1B_011021	mercator4v6.0	not classified | original description: none
Et_1B_011025	mercator4v6.0	GDP-D-mannose-epimerase *(GME) & EC_5.1 racemase or epimerase | swissprot: GDP-mannose 3,5-epimerase 1 | original description: none
Et_1B_011046	mercator4v6.0	solute transporter *(AAAP) | swissprot: Amino acid transporter AVT1A | original description: none
Et_1B_011112	mercator4v6.0	night-time repressor *(COR27) | original description: none
Et_1B_011295	mercator4v6.0	prolyl hydroxylase | swissprot: Probable prolyl 4-hydroxylase 3 | original description: none
Et_1B_011299	mercator4v6.0	not classified | swissprot: Remorin 1.4 | original description: none
Et_1B_011324	mercator4v6.0	not classified | original description: none
Et_1B_011445	mercator4v6.0	not classified | original description: none
Et_1B_011456	mercator4v6.0	EC_2.7 transferase transferring phosphorus-containing group | swissprot: G-type lectin S-receptor-like serine/threonine-protein kinase At5g24080 |
Et_1B_011557	mercator4v6.0	SnRK2 SNF1-related protein kinase & EC_2.7 transferase transferring phosphorus-containing group | swissprot: Serine/threonine-protein kinase SAPK3
Et_1B_011604	mercator4v6.0	1-aminocyclopropane-1-carboxylate (ACC) oxidase & EC_1.14 oxidoreductase acting on paired donor with incorporation or reduction of molecular oxygen
Et_1B_011614	mercator4v6.0	not classified | swissprot: Expansin-B6 | original description: none
Et_1B_011617	mercator4v6.0	not classified | swissprot: QWRF motif-containing protein 7 | original description: none
Et_1B_011620	mercator4v6.0	not classified | swissprot: Putative glucuronosyltransferase PGSIP7 | original description: none
Et_1B_011626	mercator4v6.0	not classified | swissprot: Cortical cell-delineating protein | original description: none
Et_1B_011757	mercator4v6.0	not classified | original description: none
Et_1B_011781	mercator4v6.0	not classified | original description: none
Et_1B_011818	mercator4v6.0	not classified | original description: none
Et_1B_011825	mercator4v6.0	mitochondrial NAD-dependent malic enzyme & EC_1.1 oxidoreductase acting on CH-OH group of donor | swissprot: NAD-dependent malic enzyme 59 kDa isof
Et_1B_011856	mercator4v6.0	not classified | swissprot: LanC-like protein GCR2 | original description: none
Et_1B_011882	mercator4v6.0	not classified | original description: none
Et_1B_011890	mercator4v6.0	bZIP class-A transcription factor | swissprot: bZIP transcription factor 23 | original description: none
Et_1B_011905	mercator4v6.0	not classified | swissprot: Glycosyltransferase BC10 | original description: none
Et_1B_012044	mercator4v6.0	metabolite transporter *(DTX) | swissprot: Protein DETOXIFICATION 16 | original description: none
Et_1B_012098	mercator4v6.0	hexose transporter *(SGB/GlcT) | swissprot: Probable plastidic glucose transporter 2 | original description: none
Et_1B_012130	mercator4v6.0	redox state-dependent regulator *(PV42) of SNF1-related SnRK1 kinase complex | swissprot: SNF1-related protein kinase regulatory subunit gamma-like
Et_1B_012201	mercator4v6.0	not classified | swissprot: Succinate-semialdehyde dehydrogenase, mitochondrial | original description: none
Et_1B_012207	mercator4v6.0	CTP:phosphorylcholine cytidylyltransferase & EC_2.7 transferase transferring phosphorus-containing group | swissprot: Choline-phosphate cytidylyltr
Et_1B_012227	mercator4v6.0	EC_2.4 glycosyltransferase | swissprot: 7-deoxyloganetin glucosyltransferase | original description: none
Et_1B_012375	mercator4v6.0	EC_2.3 acyltransferase | swissprot: Acyl transferase 1 | original description: none
Et_1B_012396	mercator4v6.0	not classified | original description: none
Et_1B_012398	mercator4v6.0	substrate(PAL) adaptor of SCF E3 ubiquitin ligase *(KFB-PAL) | swissprot: F-box/kelch-repeat protein At1g80440 | original description: none
Et_1B_012501	mercator4v6.0	HSF transcription factor | swissprot: Heat stress transcription factor C-2a | original description: none
Et_1B_012518	mercator4v6.0	EC_2.6 transferase transferring nitrogenous group & aspartate aminotransferase *(ASP) | swissprot: Aspartate aminotransferase, mitochondrial | ori
Et_1B_012522	mercator4v6.0	EC_1.11 oxidoreductase acting on peroxide as acceptor | swissprot: Peroxidase 4 | original description: none
Et_1B_012549	mercator4v6.0	cation exchanger *(NCL/EF-CAX) | swissprot: Sodium/calcium exchanger NCL2 | original description: none
Et_1B_012570	mercator4v6.0	chaperone regulator *(BAG6) of BAG6-dependent plant immunity | swissprot: BAG family molecular chaperone regulator 6 | original description: none
Et_1B_012656	mercator4v6.0	not classified | original description: none
Et_1B_012828	mercator4v6.0	vacuolar acid beta-fructofuranosidase *(VIN) & EC_3.2 glycosylase | swissprot: Sucrose:sucrose 1-fructosyltransferase | original description: none
Et_1B_012850	mercator4v6.0	arsenate reductase *(HAC1) | swissprot: Protein HIGH ARSENIC CONTENT 1, mitochondrial | original description: none
Et_1B_012947	mercator4v6.0	not classified | swissprot: Protein trichome birefringence-like 19 | original description: none
Et_1B_013013	mercator4v6.0	EC_2.7 transferase transferring phosphorus-containing group | swissprot: Probable L-type lectin-domain containing receptor kinase S.7 | original d
Et_1B_013014	mercator4v6.0	beta-1,4-galactosyltransferase *(GALS) | swissprot: Galactan beta-1,4-galactosyltransferase GALS1 | original description: none
Et_1B_013046	mercator4v6.0	not classified | swissprot: Universal stress protein A-like protein | original description: none
Et_1B_013096	mercator4v6.0	EC_2.4 glycosyltransferase | swissprot: Probable xyloglucan endotransglucosylase/hydrolase protein 28 | original description: none
Et_1B_013100	mercator4v6.0	EC_1.11 oxidoreductase acting on peroxide as acceptor | swissprot: Peroxidase 5 | original description: none
Et_1B_013133	mercator4v6.0	REVEILLE-type transcription factor | swissprot: Protein LHY | original description: none
Et_1B_013144	mercator4v6.0	not classified | original description: none
Et_1B_013161	mercator4v6.0	ABC1 atypical protein kinase | swissprot: Protein ACTIVITY OF BC1 COMPLEX KINASE 3, chloroplastic | original description: none
Et_1B_013163	mercator4v6.0	not classified | original description: none
Et_1B_013198	mercator4v6.0	DNA bending architectural protein *(HMG-B) | original description: none
Et_1B_013212	mercator4v6.0	plasma membrane intrinsic protein *(PIP) | swissprot: Aquaporin PIP1-1 | original description: none
Et_1B_013222	mercator4v6.0	organic phosphate/glycerol-3-phosphate permease *(G3P) | swissprot: Putative glycerol-3-phosphate transporter 1 | original description: none
Et_1B_013227	mercator4v6.0	not classified | swissprot: 14 kDa proline-rich protein DC2.15 | original description: none
Et_1B_013261	mercator4v6.0	organic phosphate/glycerol-3-phosphate permease *(G3P) | swissprot: Putative glycerol-3-phosphate transporter 4 | original description: none
Et_1B_013292	mercator4v6.0	HD-ZIP I/II-type transcription factor | swissprot: Homeobox-leucine zipper protein HOX24 | original description: none
Et_1B_013337	mercator4v6.0	EC_3.4 hydrolase acting on peptide bond (peptidase) | swissprot: Serine carboxypeptidase-like 34 | original description: none
Et_1B_013423	mercator4v6.0	adenine phosphoribosyltransferase *(APT) & EC_2.4 glycosyltransferase | swissprot: Adenine phosphoribosyltransferase 2 | original description: non
Et_1B_013427	mercator4v6.0	not classified | swissprot: Temperature-induced lipocalin-1 | original description: none
Et_1B_013541	mercator4v6.0	not classified | original description: none
Et_1B_013569	mercator4v6.0	not classified | swissprot: Cell number regulator 2 | original description: none
Et_1B_013605	mercator4v6.0	HD-ZIP I/II-type transcription factor | swissprot: Homeobox-leucine zipper protein HOX7 | original description: none
Et_1B_013669	mercator4v6.0	sugar efflux transporter *(SWEET) | swissprot: Bidirectional sugar transporter SWEET15 | original description: none
Et_1B_013732	mercator4v6.0	not classified | swissprot: Probable leucine-rich repeat receptor-like protein kinase At1g35710 | original description: none
Et_1B_013739	mercator4v6.0	EC_3.2 glycosylase | swissprot: Beta-amylase 1, chloroplastic | original description: none
Et_1B_013749	mercator4v6.0	not classified | swissprot: Protein CDI | original description: none
Et_1B_013796	mercator4v6.0	MAP2K protein kinase & MAPK-kinase protein kinase *(MKK4/5) & EC_2.7 transferase transferring phosphorus-containing group | swissprot: Mitogen-act
Et_1B_013814	mercator4v6.0	regulatory protein *(MASP) of microtubule dynamics | original description: none
Et_1B_013819	mercator4v6.0	EC_2.7 transferase transferring phosphorus-containing group | swissprot: Putative cysteine-rich receptor-like protein kinase 12 | original descrip
Et_1B_013863	mercator4v6.0	not classified | original description: none
Et_1B_013886	mercator4v6.0	not classified | original description: none
Et_1B_013911	mercator4v6.0	not classified | swissprot: E3 ubiquitin-protein ligase ATL4 | original description: none
Et_1B_013912	mercator4v6.0	subgroup ERF-IX transcription factor | swissprot: Ethylene-responsive transcription factor 5 | original description: none
Et_1B_013931	mercator4v6.0	not classified | original description: none
Et_1B_013992	mercator4v6.0	alpha-galactosidase *(AGAL) & EC_3.2 glycosylase | swissprot: Alpha-galactosidase 1 | original description: none
Et_1B_014158	mercator4v6.0	not classified | original description: none
Et_1B_014186	mercator4v6.0	not classified | swissprot: 18.9 kDa heat shock protein | original description: none
Et_1B_014314	mercator4v6.0	histone *(H4) | swissprot: Histone H4 | original description: none
Et_1B_014323	mercator4v6.0	not classified | original description: none
Et_1B_014340	mercator4v6.0	not classified | original description: none
Et_1B_014424	mercator4v6.0	substrate adaptor of CUL3-based E3 ubiquitin ligase complex | swissprot: BTB/POZ domain-containing protein At2g24240 | original description: none
Et_2A_014474	mercator4v6.0	not classified | original description: none
Et_2A_014752	mercator4v6.0	not classified | original description: none
Et_2A_014789	mercator4v6.0	not classified | original description: none
Et_2A_014806	mercator4v6.0	not classified | original description: none
Et_2A_014815	mercator4v6.0	not classified | original description: none
Et_2A_014818	mercator4v6.0	not classified | original description: none
Et_2A_014923	mercator4v6.0	not classified | original description: none
Et_2A_014952	mercator4v6.0	EC_2.7 transferase transferring phosphorus-containing group | swissprot: CBL-interacting protein kinase 16 | original description: none
Et_2A_014966	mercator4v6.0	not classified | original description: none
Et_2A_015020	mercator4v6.0	not classified | original description: none
Et_2A_015053	mercator4v6.0	not classified | original description: none
Et_2A_015108	mercator4v6.0	not classified | original description: none
Et_2A_015128	mercator4v6.0	EC_2.7 transferase transferring phosphorus-containing group | swissprot: Protein LYK5 | original description: none
Et_2A_015155	mercator4v6.0	not classified | original description: none
Et_2A_015179	mercator4v6.0	CEP precursor polypeptide & systemic nitrogen signalling polypeptide *(CEP) | original description: none
Et_2A_015344	mercator4v6.0	regulatory protein *(NPQ7) of non-photochemical quenching | swissprot: Ycf20-like protein | original description: none
Et_2A_015353	mercator4v6.0	not classified | swissprot: Ethylene-responsive transcription factor ERF073 | original description: none
Et_2A_015408	mercator4v6.0	not classified | original description: none
Et_2A_015435	mercator4v6.0	not classified | swissprot: Norbelladine synthase | original description: none
Et_2A_015733	mercator4v6.0	EC_3.4 hydrolase acting on peptide bond (peptidase) | swissprot: Senescence-specific cysteine protease SAG12 | original description: none
Et_2A_015840	mercator4v6.0	not classified | swissprot: Auxin-responsive protein SAUR36 | original description: none
Et_2A_015888	mercator4v6.0	T2-type RNase *(RNS) | swissprot: Ribonuclease 3 | original description: none
Et_2A_015889	mercator4v6.0	T2-type RNase *(RNS) | swissprot: Ribonuclease 3 | original description: none
Et_2A_015956	mercator4v6.0	EC_1.5 oxidoreductase acting on CH-NH group of donor & pipecolate oxidase *(SOX) | swissprot: Probable sarcosine oxidase | original description: n
Et_2A_015998	mercator4v6.0	not classified | original description: none
Et_2A_016021	mercator4v6.0	not classified | original description: none
Et_2A_016047	mercator4v6.0	phosphoinositide transfer protein *(SFH) | swissprot: Phosphatidylinositol/phosphatidylcholine transfer protein SFH8 | original description: none
Et_2A_016154	mercator4v6.0	bZIP class-A transcription factor | swissprot: bZIP transcription factor TRAB1 | original description: none
Et_2A_016173	mercator4v6.0	Pepsin-type protease & EC_3.4 hydrolase acting on peptide bond (peptidase) | swissprot: Aspartic proteinase nepenthesin-1 | original description:
Et_2A_016270	mercator4v6.0	S-adenosyl methionine decarboxylase *(SAMDC) & EC_4.1 carbon-carbon lyase | swissprot: S-adenosylmethionine decarboxylase proenzyme | original des
Et_2A_016324	mercator4v6.0	GASA precursor polypeptide | swissprot: Gibberellin-regulated protein 4 | original description: none
Et_2A_016358	mercator4v6.0	EC_1.1 oxidoreductase acting on CH-OH group of donor | swissprot: Probable cinnamyl alcohol dehydrogenase 8A | original description: none
Et_2A_016359	mercator4v6.0	not classified | swissprot: Protein trichome birefringence-like 14 | original description: none
Et_2A_016365	mercator4v6.0	iron transporter *(VIT) & metal cation transporter *(VIT) | swissprot: Vacuolar iron transporter 2 | original description: none
Et_2A_016397	mercator4v6.0	HD-ZIP I/II-type transcription factor | swissprot: Homeobox-leucine zipper protein HOX25 | original description: none
Et_2A_016398	mercator4v6.0	solute transporter *(NAT) | swissprot: Nucleobase-ascorbate transporter 6 | original description: none
Et_2A_016433	mercator4v6.0	not classified | original description: none
Et_2A_016462	mercator4v6.0	EC_3.1 hydrolase acting on ester bond | swissprot: GDSL esterase/lipase At5g45910 | original description: none
Et_2A_016493	mercator4v6.0	L-Lectin protein kinase & EC_2.7 transferase transferring phosphorus-containing group | swissprot: L-type lectin-domain containing receptor kinase
Et_2A_016541	mercator4v6.0	monosaccharide transporter *(STP) | swissprot: Sugar transport protein 14 | original description: none
Et_2A_016586	mercator4v6.0	bZIP class-S/SE transcription factor | original description: none
Et_2A_016637	mercator4v6.0	not classified | swissprot: Disease resistance protein RGA5 | original description: none
Et_2A_016806	mercator4v6.0	EC_2.5 transferase transferring alkyl or aryl group, other than methyl group & spermine synthase *(SPMS) | swissprot: Spermine synthase | original
Et_2A_016811	mercator4v6.0	L-Lectin protein kinase & EC_2.7 transferase transferring phosphorus-containing group | swissprot: L-type lectin-domain containing receptor kinase
Et_2A_016833	mercator4v6.0	EC_1.11 oxidoreductase acting on peroxide as acceptor | swissprot: Peroxidase 16 | original description: none
Et_2A_016892	mercator4v6.0	chaperone regulator *(HSA32) involved in acquired thermotolerance | swissprot: Protein HEAT-STRESS-ASSOCIATED 32 | original description: none
Et_2A_016900	mercator4v6.0	not classified | swissprot: Early nodulin-like protein 18 | original description: none
Et_2A_016946	mercator4v6.0	EC_2.7 transferase transferring phosphorus-containing group | swissprot: Phosphoglycerate kinase, cytosolic | original description: none
Et_2A_017056	mercator4v6.0	not classified | original description: none
Et_2A_017126	mercator4v6.0	not classified | original description: none
Et_2A_017173	mercator4v6.0	not classified | original description: none
Et_2A_017288	mercator4v6.0	EC_1.14 oxidoreductase acting on paired donor with incorporation or reduction of molecular oxygen | swissprot: Tyrosine N-monooxygenase | original
Et_2A_017289	mercator4v6.0	beta-galactosidase *(BGAL1) & EC_3.2 glycosylase | swissprot: Beta-galactosidase 9 | original description: none
Et_2A_017293	mercator4v6.0	EC_1.10 oxidoreductase acting on diphenol or related substance as donor & apoplastic ascorbate oxidase *(AAO) | swissprot: L-ascorbate oxidase | o
Et_2A_017335	mercator4v6.0	not classified | original description: none
Et_2A_017347	mercator4v6.0	not classified | original description: none
Et_2A_017370	mercator4v6.0	EC_1.11 oxidoreductase acting on peroxide as acceptor | swissprot: Peroxidase 4 | original description: none
Et_2A_017452	mercator4v6.0	not classified | original description: none
Et_2A_017476	mercator4v6.0	RLCK-VIIa receptor-like protein kinase & protein kinase *(PBL19/20) of chitin perception signalling & EC_2.7 transferase transferring phosphorus-co
Et_2A_017489	mercator4v6.0	Pepsin-type protease | swissprot: Aspartyl protease family protein 1 | original description: none
Et_2A_017501	mercator4v6.0	not classified | swissprot: Rhodanese-like domain-containing protein 15, chloroplastic | original description: none
Et_2A_017603	mercator4v6.0	EC_3.1 hydrolase acting on ester bond & pectin methylesterase | swissprot: Probable pectinesterase/pectinesterase inhibitor 12 | original descript
Et_2A_017611	mercator4v6.0	not classified | original description: none
Et_2A_017659	mercator4v6.0	aminoalcohol phosphotransferase *(AAPT1/2) & aminoalcohol phosphotransferase & EC_2.7 transferase transferring phosphorus-containing group | swissp
Et_2A_017685	mercator4v6.0	bZIP class-A transcription factor | swissprot: bZIP transcription factor 46 | original description: none
Et_2A_017719	mercator4v6.0	not classified | original description: none
Et_2A_017724	mercator4v6.0	EC_2.4 glycosyltransferase | swissprot: 7-deoxyloganetin glucosyltransferase | original description: none
Et_2A_017779	mercator4v6.0	proton:urea symporter *(DUR) | swissprot: Urea-proton symporter DUR3 | original description: none
Et_2A_017815	mercator4v6.0	subunit alpha of E1 subcomplex of pyruvate dehydrogenase complex & EC_1.2 oxidoreductase acting on aldehyde or oxo group of donor | swissprot: Pyru
Et_2A_017824	mercator4v6.0	voltage-gated potassium cation channel *(AKT/SKOR/GORK) | swissprot: Potassium channel KOR1 | original description: none
Et_2A_017861	mercator4v6.0	MYB class-R2R3 transcription factor *(MYB20/42/43/85) | swissprot: MYB-like transcription factor ODO1 | original description: none
Et_2A_017928	mercator4v6.0	oligopeptide transporter *(OPT) | swissprot: Oligopeptide transporter 7 | original description: none
Et_2A_018030	mercator4v6.0	EC_6.2 ligase forming carbon-sulfur bond | swissprot: Butanoate--CoA ligase AAE1 | original description: none
Et_2A_018049	mercator4v6.0	not classified | original description: none
Et_2A_018069	mercator4v6.0	not classified | swissprot: Protein MOTHER of FT and TFL1 homolog 1 | original description: none
Et_2A_018150	mercator4v6.0	Fibrillin plastoglobule core protein *(FBN1/2) | swissprot: Probable plastid-lipid-associated protein 2, chloroplastic | original description: non
Et_2A_018249	mercator4v6.0	EC_3.2 glycosylase | swissprot: Beta-glucosidase 29 | original description: none
Et_2A_018273	mercator4v6.0	chaperone *(Hsp90) | swissprot: Heat shock protein 90-5, chloroplastic | original description: none
Et_2A_018332	mercator4v6.0	WAK/WAKL protein kinase & EC_2.7 transferase transferring phosphorus-containing group | swissprot: Wall-associated receptor kinase 5 | original de
Et_2A_018361	mercator4v6.0	E3 ubiquitin ligase | swissprot: U-box domain-containing protein 19 | original description: none
Et_2A_018383	mercator4v6.0	clade A phosphatase | swissprot: Probable protein phosphatase 2C 68 | original description: none
Et_2A_018475	mercator4v6.0	phaseic acid reductase *(ABH2) | swissprot: Dihydroflavonol 4-reductase | original description: none
Et_2A_018504	mercator4v6.0	transcription factor *(WRKY) | swissprot: WRKY transcription factor WRKY28 | original description: none
Et_2A_018547	mercator4v6.0	substrate(PAL) adaptor of SCF E3 ubiquitin ligase *(KFB-PAL) | swissprot: F-box/kelch-repeat protein At1g80440 | original description: none
Et_2A_018550	mercator4v6.0	EC_1.2 oxidoreductase acting on aldehyde or oxo group of donor | swissprot: Aldehyde dehydrogenase family 2 member C4 | original description: none
Et_2A_018562	mercator4v6.0	EC_1.10 oxidoreductase acting on diphenol or related substance as donor & apoplastic ascorbate oxidase *(AAO) | swissprot: L-ascorbate oxidase | o
Et_2A_018566	mercator4v6.0	not classified | swissprot: Heparanase-like protein 3 | original description: none
Et_2A_018610	mercator4v6.0	not classified | swissprot: Ethylene-responsive transcription factor ERF003 | original description: none
Et_2A_018720	mercator4v6.0	not classified | swissprot: ATP-dependent zinc metalloprotease FTSH 6, chloroplastic | original description: none
Et_2A_018721	mercator4v6.0	component *(FtsH1/2/5/6/8) of FtsH plastidial protease complexes | swissprot: ATP-dependent zinc metalloprotease FTSH 6, chloroplastic | original
Et_2A_018738	mercator4v6.0	Matrixin-type metalloprotease & EC_3.4 hydrolase acting on peptide bond (peptidase) | swissprot: Metalloendoproteinase 2-MMP | original descripti
Et_2A_018781	mercator4v6.0	BBX class-III transcription factor | swissprot: Zinc finger protein CONSTANS-LIKE 16 | original description: none
Et_2A_018840	mercator4v6.0	Pepsin-type protease & EC_3.4 hydrolase acting on peptide bond (peptidase) | swissprot: Aspartyl protease family protein At5g10770 | original desc
Et_2B_018860	mercator4v6.0	not classified | original description: none
Et_2B_018996	mercator4v6.0	not classified | swissprot: Late embryogenesis abundant protein D-34 | original description: none
Et_2B_019108	mercator4v6.0	not classified | original description: none
Et_2B_019204	mercator4v6.0	not classified | original description: none
Et_2B_019243	mercator4v6.0	EC_2.7 transferase transferring phosphorus-containing group | swissprot: CBL-interacting protein kinase 16 | original description: none
Et_2B_019333	mercator4v6.0	regulatory protein *(VQ10) of WRKY transcription factor activity | original description: none
Et_2B_019417	mercator4v6.0	not classified | original description: none
Et_2B_019586	mercator4v6.0	not classified | original description: none
Et_2B_019803	mercator4v6.0	phosphomannomutase | original description: none
Et_2B_019899	mercator4v6.0	palmitoyl-ACP thioesterase *(FATB) | swissprot: Palmitoyl-acyl carrier protein thioesterase, chloroplastic | original description: none
Et_2B_020019	mercator4v6.0	T2-type RNase *(RNS) | swissprot: Ribonuclease 3 | original description: none
Et_2B_020020	mercator4v6.0	T2-type RNase *(RNS) | swissprot: Ribonuclease 3 | original description: none
Et_2B_020064	mercator4v6.0	regulatory protein *(CIB) of blue light perception & bHLH class-XII transcription factor | swissprot: Transcription factor bHLH49 | original descr
Et_2B_020076	mercator4v6.0	EC_1.5 oxidoreductase acting on CH-NH group of donor & pipecolate oxidase *(SOX) | swissprot: Probable sarcosine oxidase | original description: n
Et_2B_020257	mercator4v6.0	alpha amylase *(AMY1/2/3) | swissprot: Alpha-amylase isozyme 3C | original description: none
Et_2B_020259	mercator4v6.0	bZIP class-A transcription factor | swissprot: bZIP transcription factor TRAB1 | original description: none
Et_2B_020314	mercator4v6.0	protease *(SBT1) | swissprot: Subtilisin-like protease SBT1.8 | original description: none
Et_2B_020384	mercator4v6.0	SD-1 protein kinase & EC_2.7 transferase transferring phosphorus-containing group | swissprot: Receptor-like serine/threonine-protein kinase SD1-8
Et_2B_020432	mercator4v6.0	component *(NdhL) of NDH subcomplex A | swissprot: NAD(P)H-quinone oxidoreductase subunit L, chloroplastic | original description: none
Et_2B_020446	mercator4v6.0	EC_1.1 oxidoreductase acting on CH-OH group of donor | swissprot: Probable cinnamyl alcohol dehydrogenase 8B | original description: none
Et_2B_020454	mercator4v6.0	iron transporter *(VIT) & metal cation transporter *(VIT) | swissprot: Vacuolar iron transporter 2 | original description: none
Et_2B_020480	mercator4v6.0	HD-ZIP I/II-type transcription factor | swissprot: Homeobox-leucine zipper protein HOX25 | original description: none
Et_2B_020481	mercator4v6.0	solute transporter *(NAT) | swissprot: Nucleobase-ascorbate transporter 6 | original description: none
Et_2B_020617	mercator4v6.0	EC_3.1 hydrolase acting on ester bond | swissprot: GDSL esterase/lipase At5g45910 | original description: none
Et_2B_020619	mercator4v6.0	regulatory protein *(TFL/BFT/CEN) involved in flowering modulation & florigen component *(FT) of FT-FD floral activator complex | swissprot: Protei
Et_2B_020648	mercator4v6.0	not classified | original description: none
Et_2B_020667	mercator4v6.0	not classified | swissprot: Disease resistance protein RGA5 | original description: none
Et_2B_020669	mercator4v6.0	not classified | swissprot: ABC transporter G family member 4 | original description: none
Et_2B_020677	mercator4v6.0	ER-tubule curvature-inducing protein *(Reticulon) | swissprot: Reticulon-like protein B2 | original description: none
Et_2B_020855	mercator4v6.0	EC_2.5 transferase transferring alkyl or aryl group, other than methyl group & spermine synthase *(SPMS) | swissprot: Spermine synthase | original
Et_2B_020869	mercator4v6.0	not classified | original description: none
Et_2B_020916	mercator4v6.0	chaperone regulator *(HSA32) involved in acquired thermotolerance | swissprot: Protein HEAT-STRESS-ASSOCIATED 32 | original description: none
Et_2B_020925	mercator4v6.0	not classified | swissprot: Early nodulin-like protein 18 | original description: none
Et_2B_020931	mercator4v6.0	EC_1.11 oxidoreductase acting on peroxide as acceptor | swissprot: Peroxidase 3 | original description: none
Et_2B_021056	mercator4v6.0	not classified | original description: none
Et_2B_021066	mercator4v6.0	transcription factor *(WRKY) | swissprot: WRKY transcription factor WRKY28 | original description: none
Et_2B_021117	mercator4v6.0	not classified | original description: none
Et_2B_021285	mercator4v6.0	beta-galactosidase *(BGAL1) & EC_3.2 glycosylase | swissprot: Beta-galactosidase 9 | original description: none
Et_2B_021299	mercator4v6.0	HSF transcription factor | swissprot: Putative heat stress transcription factor A-6a | original description: none
Et_2B_021324	mercator4v6.0	amino acid transporter *(AAP) | swissprot: Amino acid permease 6 | original description: none
Et_2B_021328	mercator4v6.0	not classified | original description: none
Et_2B_021329	mercator4v6.0	HSF transcription factor | swissprot: Heat stress transcription factor C-2b | original description: none
Et_2B_021347	mercator4v6.0	not classified | original description: none
Et_2B_021350	mercator4v6.0	EC_1.11 oxidoreductase acting on peroxide as acceptor | swissprot: Peroxidase 52 | original description: none
Et_2B_021374	mercator4v6.0	not classified | original description: none
Et_2B_021380	mercator4v6.0	EC_3.6 hydrolase acting on acid anhydride | swissprot: AAA-ATPase At2g18193 | original description: none
Et_2B_021382	mercator4v6.0	clade F phosphatase | swissprot: Probable protein phosphatase 2C 59 | original description: none
Et_2B_021443	mercator4v6.0	not classified | original description: none
Et_2B_021490	mercator4v6.0	RLCK-VIIa receptor-like protein kinase & protein kinase *(PBL19/20) of chitin perception signalling & EC_2.7 transferase transferring phosphorus-co
Et_2B_021501	mercator4v6.0	Pepsin-type protease | swissprot: Aspartyl protease family protein 1 | original description: none
Et_2B_021618	mercator4v6.0	EC_3.1 hydrolase acting on ester bond & pectin methylesterase | swissprot: Probable pectinesterase/pectinesterase inhibitor 12 | original descript
Et_2B_021655	mercator4v6.0	not classified | original description: none
Et_2B_021665	mercator4v6.0	EC_2.7 transferase transferring phosphorus-containing group | swissprot: LRR receptor-like serine/threonine-protein kinase ER1 | original descript
Et_2B_021691	mercator4v6.0	phosphate transporter *(PHT3) | swissprot: Mitochondrial phosphate carrier protein 3, mitochondrial | original description: none
Et_2B_021693	mercator4v6.0	bZIP class-A transcription factor | swissprot: bZIP transcription factor 46 | original description: none
Et_2B_021729	mercator4v6.0	not classified | original description: none
Et_2B_021742	mercator4v6.0	not classified | original description: none
Et_2B_021747	mercator4v6.0	EC_2.4 glycosyltransferase | swissprot: UDP-glycosyltransferase 85A2 | original description: none
Et_2B_021779	mercator4v6.0	protease *(FtsH2/8) & EXECUTER-cleavage protease *(FtsH2) & component *(FtsH1/2/5/6/8) of FtsH plastidial protease complexes | swissprot: ATP-depen
Et_2B_021816	mercator4v6.0	anion transporter *(NRT1/PTR) | swissprot: Protein NRT1/ PTR FAMILY 5.8 | original description: none
Et_2B_021823	mercator4v6.0	subunit alpha of E1 subcomplex of pyruvate dehydrogenase complex & EC_1.2 oxidoreductase acting on aldehyde or oxo group of donor | swissprot: Pyru
Et_2B_021876	mercator4v6.0	MYB class-R2R3 transcription factor *(MYB20/42/43/85) | swissprot: MYB-like transcription factor ODO1 | original description: none
Et_2B_021884	mercator4v6.0	BBX class-III transcription factor | swissprot: Zinc finger protein CONSTANS-LIKE 16 | original description: none
Et_2B_022002	mercator4v6.0	Pepsin-type protease & EC_3.4 hydrolase acting on peptide bond (peptidase) | swissprot: Aspartyl protease family protein At5g10770 | original desc
Et_2B_022046	mercator4v6.0	not classified | original description: none
Et_2B_022159	mercator4v6.0	triterpenoid synthase & EC_5.4 intramolecular transferase | swissprot: Parkeol synthase | original description: none
Et_2B_022170	mercator4v6.0	not classified | original description: none
Et_2B_022173	mercator4v6.0	not classified | original description: none
Et_2B_022183	mercator4v6.0	transketolase & transketolase & EC_2.2 transferase transferring aldehyde or ketonic group | swissprot: Transketolase, chloroplastic | original des
Et_2B_022217	mercator4v6.0	subgroup ERF-IX transcription factor | swissprot: Ethylene-responsive transcription factor 1B | original description: none
Et_2B_022285	mercator4v6.0	EC_3.1 hydrolase acting on ester bond | swissprot: GDSL esterase/lipase APG | original description: none
Et_2B_022292	mercator4v6.0	EC_3.2 glycosylase | swissprot: Beta-glucosidase 29 | original description: none
Et_2B_022367	mercator4v6.0	ligand-gated cation channel *(GLR) | swissprot: Glutamate receptor 2.8 | original description: none
Et_2B_022410	mercator4v6.0	E3 ubiquitin ligase | swissprot: U-box domain-containing protein 19 | original description: none
Et_2B_022433	mercator4v6.0	clade A phosphatase | swissprot: Probable protein phosphatase 2C 68 | original description: none
Et_2B_022487	mercator4v6.0	plastidial oxoene reductase *(ceQORH)) | swissprot: Chloroplast envelope quinone oxidoreductase homolog | original description: none
Et_2B_022511	mercator4v6.0	not classified | original description: none
Et_2B_022552	mercator4v6.0	not classified | swissprot: Dehydrodolichyl diphosphate synthase CPT3 | original description: none
Et_2B_022673	mercator4v6.0	not classified | original description: none
Et_2B_022683	mercator4v6.0	not classified | swissprot: Rhodanese-like domain-containing protein 15, chloroplastic | original description: none
Et_2B_022801	mercator4v6.0	proton:urea symporter *(DUR) | swissprot: Urea-proton symporter DUR3 | original description: none
Et_2B_022965	mercator4v6.0	not classified | original description: none
Et_3A_022994	mercator4v6.0	not classified | original description: none
Et_3A_023080	mercator4v6.0	not classified | original description: none
Et_3A_023117	mercator4v6.0	not classified | original description: none
Et_3A_023136	mercator4v6.0	ferredoxin targeted to NADP reduction | swissprot: Ferredoxin-6, chloroplastic | original description: none
Et_3A_023152	mercator4v6.0	Cystatin protease inhibitor | swissprot: Cysteine proteinase inhibitor 4 | original description: none
Et_3A_023160	mercator4v6.0	not classified | original description: none
Et_3A_023337	mercator4v6.0	not classified | original description: none
Et_3A_023342	mercator4v6.0	IMA/FEP precursor polypeptide | original description: none
Et_3A_023348	mercator4v6.0	not classified | original description: none
Et_3A_023426	mercator4v6.0	not classified | swissprot: Protein LURP-one-related 12 | original description: none
Et_3A_023448	mercator4v6.0	not classified | original description: none
Et_3A_023528	mercator4v6.0	not classified | original description: none
Et_3A_023615	mercator4v6.0	not classified | original description: none
Et_3A_023639	mercator4v6.0	not classified | swissprot: Outer envelope pore protein 16-2, chloroplastic | original description: none
Et_3A_023686	mercator4v6.0	RNA splicing factor *(SR30/34) | swissprot: Serine/arginine-rich splicing factor SR30 | original description: none
Et_3A_023699	mercator4v6.0	not classified | original description: none
Et_3A_023799	mercator4v6.0	phytyl ester synthase *(PES) | swissprot: Phytyl ester synthase 1, chloroplastic | original description: none
Et_3A_023820	mercator4v6.0	not classified | swissprot: Probable glutathione S-transferase GSTF1 | original description: none
Et_3A_023944	mercator4v6.0	mitochondrial dicarboxylate carrier *(DTC) & mitochondrial dicarboxylate transporter | swissprot: Mitochondrial dicarboxylate/tricarboxylate transp
Et_3A_023960	mercator4v6.0	methylsterol monooxygenase SMO1 of phytosterol C4-demethylation complex & EC_1.14 oxidoreductase acting on paired donor with incorporation or reduc
Et_3A_024093	mercator4v6.0	not classified | original description: none
Et_3A_024126	mercator4v6.0	peptidyl-prolyl cis-trans isomerase *(ROF) | swissprot: 70 kDa peptidyl-prolyl isomerase | original description: none
Et_3A_024155	mercator4v6.0	HSF transcription factor | swissprot: Heat stress transcription factor A-6a | original description: none
Et_3A_024161	mercator4v6.0	HD-ZIP III-type transcription factor & transcriptional regulator *(REV/PHB/PHV) involved in leaf development | swissprot: Homeobox-leucine zipper p
Et_3A_024225	mercator4v6.0	regulatory phosphatase component *(ABI1/ABI2) of cytoplasm-localized abscisic acid receptor complex & clade A phosphatase | swissprot: Probable pro
Et_3A_024240	mercator4v6.0	not classified | swissprot: Glycerophosphocholine acyltransferase 1 | original description: none
Et_3A_024254	mercator4v6.0	cinnamoyl-CoA reductase *(CCR) | swissprot: Cinnamoyl-CoA reductase 1 | original description: none
Et_3A_024256	mercator4v6.0	not classified | swissprot: Germin-like protein 1-1 | original description: none
Et_3A_024396	mercator4v6.0	not classified | original description: none
Et_3A_024483	mercator4v6.0	not classified | original description: none
Et_3A_024484	mercator4v6.0	RADIALIS-type transcription factor | swissprot: Protein RADIALIS-like 1 | original description: none
Et_3A_024500	mercator4v6.0	not classified | swissprot: CASP-like protein 4U1 | original description: none
Et_3A_024548	mercator4v6.0	clade A phosphatase | swissprot: Probable protein phosphatase 2C 8 | original description: none
Et_3A_024567	mercator4v6.0	bZIP class-G transcription factor | swissprot: G-box-binding factor 3 | original description: none
Et_3A_024571	mercator4v6.0	not classified | original description: none
Et_3A_024586	mercator4v6.0	metal cation transporter *(CorA) | original description: none
Et_3A_024654	mercator4v6.0	not classified | original description: none
Et_3A_024662	mercator4v6.0	voltage-gated calcium cation channel *(TPC) | swissprot: Two pore calcium channel protein 1 | original description: none
Et_3A_024675	mercator4v6.0	not classified | original description: none
Et_3A_024699	mercator4v6.0	E3 ubiquitin ligase | original description: none
Et_3A_024728	mercator4v6.0	phospho-base N-methyltransferase & EC_2.1 transferase transferring one-carbon group | swissprot: Phosphoethanolamine N-methyltransferase | origina
Et_3A_024774	mercator4v6.0	not classified | swissprot: Late embryogenesis abundant protein 14 | original description: none
Et_3A_024828	mercator4v6.0	regulatory protein *(FLZ) of SnRK1 complex | original description: none
Et_3A_024875	mercator4v6.0	Cystatin protease inhibitor | swissprot: Cysteine proteinase inhibitor 12 | original description: none
Et_3A_024891	mercator4v6.0	not classified | original description: none
Et_3A_024893	mercator4v6.0	EC_3.1 hydrolase acting on ester bond | swissprot: GDSL esterase/lipase At5g45670 | original description: none
Et_3A_024900	mercator4v6.0	protease *(SBT5) | swissprot: Subtilisin-like protease SBT5.6 | original description: none
Et_3A_024962	mercator4v6.0	not classified | original description: none
Et_3A_024974	mercator4v6.0	lipid droplet-associated factor *(OBAP) | swissprot: Oil body-associated protein 2A | original description: none
Et_3A_024980	mercator4v6.0	EC_2.4 glycosyltransferase | swissprot: Probable alpha,alpha-trehalose-phosphate synthase [UDP-forming] 7 | original description: none
Et_3A_024985	mercator4v6.0	not classified | original description: none
Et_3A_025019	mercator4v6.0	gibberellin 2-oxidase & EC_1.14 oxidoreductase acting on paired donor with incorporation or reduction of molecular oxygen | swissprot: Gibberellin
Et_3A_025041	mercator4v6.0	EC_2.6 transferase transferring nitrogenous group & aspartate aminotransferase *(ASP) | swissprot: Aspartate aminotransferase, cytoplasmic | origi
Et_3A_025131	mercator4v6.0	not classified | swissprot: Jacalin-related lectin 3 | original description: none
Et_3A_025150	mercator4v6.0	EC_4.3 carbon-nitrogen lyase & hydroxy-tetrahydrodihydrodipicolinate synthase *(DHDPS) | swissprot: 4-hydroxy-tetrahydrodipicolinate synthase, chlo
Et_3A_025155	mercator4v6.0	diacylglycerol kinase | swissprot: Diacylglycerol kinase 1 | original description: none
Et_3A_025170	mercator4v6.0	not classified | swissprot: Early nodulin-like protein 9 | original description: none
Et_3A_025177	mercator4v6.0	nucleoredoxin *(NRX) & EC_1.8 oxidoreductase acting on sulfur group of donor | swissprot: Probable nucleoredoxin 2 | original description: none
Et_3A_025304	mercator4v6.0	not classified | original description: none
Et_3A_025350	mercator4v6.0	not classified | original description: none
Et_3A_025388	mercator4v6.0	not classified | swissprot: Elicitor-responsive protein 1 | original description: none
Et_3A_025413	mercator4v6.0	pyrroline-5-carboxylate synthetase & EC_1.2 oxidoreductase acting on aldehyde or oxo group of donor | swissprot: Delta-1-pyrroline-5-carboxylate sy
Et_3A_025420	mercator4v6.0	not classified | original description: none
Et_3A_025425	mercator4v6.0	EC_1.10 oxidoreductase acting on diphenol or related substance as donor | swissprot: Laccase-8 | original description: none
Et_3A_025427	mercator4v6.0	not classified | original description: none
Et_3A_025455	mercator4v6.0	REM subgroup-E transcription factor | swissprot: B3 domain-containing protein Os01g0234100 | original description: none
Et_3A_025492	mercator4v6.0	acidic chitinase *(CHIA) | swissprot: Hevamine-A | original description: none
Et_3A_025512	mercator4v6.0	actin filament protein | swissprot: Actin-7 | original description: none
Et_3A_025525	mercator4v6.0	bZIP class-A transcription factor | swissprot: bZIP transcription factor 12 | original description: none
Et_3A_025531	mercator4v6.0	SnRK2 SNF1-related protein kinase & EC_2.7 transferase transferring phosphorus-containing group | swissprot: Serine/threonine-protein kinase SAPK4
Et_3A_025552	mercator4v6.0	MYB class-R2R3 subgroup-4 transcription factor | swissprot: MYB-like transcription factor 4 | original description: none
Et_3A_025587	mercator4v6.0	sugar efflux transporter *(SWEET) | swissprot: Bidirectional sugar transporter SWEET1a | original description: none
Et_3A_025673	mercator4v6.0	anion transporter *(NRT1/PTR) | swissprot: Protein NRT1/ PTR FAMILY 8.1 | original description: none
Et_3A_025683	mercator4v6.0	not classified | original description: none
Et_3A_025708	mercator4v6.0	substrate adaptor *(BT) of CUL3-BTB E3 ubiquitin ligase complex | swissprot: BTB/POZ and TAZ domain-containing protein 1 | original description: n
Et_3A_025738	mercator4v6.0	not classified | original description: none
Et_3A_025742	mercator4v6.0	peptidyl-prolyl cis-trans isomerase *(FKBP15-1/2) | swissprot: Peptidyl-prolyl cis-trans isomerase FKBP15-1 | original description: none
Et_3A_025777	mercator4v6.0	SBP transcription factor | swissprot: Squamosa promoter-binding-like protein 2 | original description: none
Et_3A_025863	mercator4v6.0	EC_3.2 glycosylase | swissprot: Glucan endo-1,3-beta-glucosidase GII | original description: none
Et_3A_025874	mercator4v6.0	calcium-permeable channel *(OSCA) | swissprot: CSC1-like protein At3g54510 | original description: none
Et_3A_025878	mercator4v6.0	not classified | swissprot: Germin-like protein 1-3 | original description: none
Et_3A_025891	mercator4v6.0	bHLH class-Ib transcription factor & bHLH-Ib-class transcriptional regulator *(CITF1) of copper homeostasis | swissprot: Protein IRON-RELATED TRANS
Et_3A_026088	mercator4v6.0	not classified | swissprot: Ricin B-like lectin R40C1 | original description: none
Et_3A_026130	mercator4v6.0	peptidyl-prolyl cis-trans isomerase *(CYP26-2) & EC_5.2 cis-trans-isomerase | swissprot: Peptidyl-prolyl cis-trans isomerase CYP26-2, chloroplastic
Et_3A_026241	mercator4v6.0	not classified | swissprot: ATPase family AAA domain-containing protein FIGL1 | original description: none
Et_3A_026250	mercator4v6.0	not classified | original description: none
Et_3A_026366	mercator4v6.0	not classified | swissprot: Receptor-like protein 6 | original description: none
Et_3A_026402	mercator4v6.0	raffinose synthase *(RFS5) | swissprot: Galactinol--sucrose galactosyltransferase | original description: none
Et_3A_026463	mercator4v6.0	not classified | original description: none
Et_3A_026500	mercator4v6.0	EC_1.14 oxidoreductase acting on paired donor with incorporation or reduction of molecular oxygen | swissprot: Probable 2-oxoglutarate-dependent di
Et_3A_026667	mercator4v6.0	EC_1.3 oxidoreductase acting on CH-CH group of donor | swissprot: Putative 12-oxophytodienoate reductase 10 | original description: none
Et_3A_026694	mercator4v6.0	not classified | swissprot: Heavy metal-associated isoprenylated plant protein 20 | original description: none
Et_3A_026699	mercator4v6.0	WAK/WAKL protein kinase & EC_2.7 transferase transferring phosphorus-containing group | swissprot: Wall-associated receptor kinase 5 | original de
Et_3A_026716	mercator4v6.0	bZIP class-S/SE transcription factor | original description: none
Et_3A_026740	mercator4v6.0	subgroup ERF-III transcription factor | swissprot: Ethylene-responsive transcription factor ERF043 | original description: none
Et_3A_026764	mercator4v6.0	component *(LHCb1/2/3) of LHC-II complex | swissprot: Chlorophyll a-b binding protein 1, chloroplastic | original description: none
Et_3A_026785	mercator4v6.0	EC_2.4 glycosyltransferase | swissprot: Hydroquinone glucosyltransferase | original description: none
Et_3A_026830	mercator4v6.0	ARF transcription factor & transcriptional regulator *(ETT) of floral organ morphogenesis | swissprot: Auxin response factor 2 | original descrip
Et_3A_026875	mercator4v6.0	component *(LHCb1/2/3) of LHC-II complex | swissprot: Chlorophyll a-b binding protein M9, chloroplastic | original description: none
Et_3A_026896	mercator4v6.0	not classified | swissprot: Uncharacterized acetyltransferase At3g50280 | original description: none
Et_3A_026903	mercator4v6.0	EC_1.1 oxidoreductase acting on CH-OH group of donor | swissprot: NADP-dependent malic enzyme | original description: none
Et_3A_026968	mercator4v6.0	NAC transcription factor | swissprot: NAC domain-containing protein 68 | original description: none
Et_3A_026980	mercator4v6.0	E3 ubiquitin ligase | swissprot: U-box domain-containing protein 16 | original description: none
Et_3A_026986	mercator4v6.0	laccase multi-copper oxidoreductase *(LAC5/LAC12) & EC_1.10 oxidoreductase acting on diphenol or related substance as donor | swissprot: Laccase-3
Et_3A_026997	mercator4v6.0	not classified | original description: none
Et_3A_027017	mercator4v6.0	clade A phosphatase | swissprot: Probable protein phosphatase 2C 9 | original description: none
Et_3A_027020	mercator4v6.0	RNA editing factor *(CRR2) | swissprot: Pentatricopeptide repeat-containing protein CRR2, chloroplastic | original description: none
Et_3A_027077	mercator4v6.0	not classified | original description: none
Et_3A_027078	mercator4v6.0	not classified | original description: none
Et_3A_027117	mercator4v6.0	EC_3.2 glycosylase | swissprot: Glucan endo-1,3-beta-glucosidase GII | original description: none
Et_3A_027192	mercator4v6.0	phosphate transporter *(PHO) & phosphate transporter *(PHO1) | swissprot: Phosphate transporter PHO1-1 | original description: none
Et_3A_027237	mercator4v6.0	not classified | original description: none
Et_3A_027251	mercator4v6.0	not classified | swissprot: Probable calcium-binding protein CML16 | original description: none
Et_3A_027253	mercator4v6.0	not classified | swissprot: 17.9 kDa heat shock protein 2 | original description: none
Et_3A_027262	mercator4v6.0	transcriptional regulator *(TEM) involved in photoperiod pathway & transcription factor *(EDF) | swissprot: AP2/ERF and B3 domain-containing protei
Et_3A_027264	mercator4v6.0	effector-triggered immunity co-regulator *(SGT1) | swissprot: Protein SGT1 homolog | original description: none
Et_3A_027298	mercator4v6.0	CrlRLK1 protein kinase & EC_2.7 transferase transferring phosphorus-containing group | swissprot: Receptor-like protein kinase HERK 1 | original
Et_3A_027385	mercator4v6.0	EC_1.14 oxidoreductase acting on paired donor with incorporation or reduction of molecular oxygen | swissprot: 2-oxoglutarate-dependent dioxygenase
Et_3B_027485	mercator4v6.0	SD-2 protein kinase & EC_2.7 transferase transferring phosphorus-containing group | swissprot: Putative receptor protein kinase ZmPK1 | original
Et_3B_027501	mercator4v6.0	not classified | original description: none
Et_3B_027519	mercator4v6.0	not classified | original description: none
Et_3B_027680	mercator4v6.0	glutaredoxin | swissprot: Glutaredoxin-C1 | original description: none
Et_3B_027714	mercator4v6.0	AS2/LOB transcription factor | swissprot: LOB domain-containing protein 40 | original description: none
Et_3B_027767	mercator4v6.0	not classified | original description: none
Et_3B_027789	mercator4v6.0	not classified | swissprot: Probable LRR receptor-like serine/threonine-protein kinase At1g74360 | original description: none
Et_3B_027807	mercator4v6.0	not classified | original description: none
Et_3B_027809	mercator4v6.0	IMA/FEP precursor polypeptide | original description: none
Et_3B_027815	mercator4v6.0	subgroup ERF-VIII transcription factor | swissprot: Ethylene-responsive transcription factor CRF1 | original description: none
Et_3B_027819	mercator4v6.0	not classified | original description: none
Et_3B_027823	mercator4v6.0	not classified | original description: none
Et_3B_027854	mercator4v6.0	phospholipase-A1 *(PC-PLA1) | swissprot: Phospholipase A1-II 5 | original description: none
Et_3B_027907	mercator4v6.0	not classified | original description: none
Et_3B_027933	mercator4v6.0	not classified | swissprot: RING-H2 finger protein ATL65 | original description: none
Et_3B_027950	mercator4v6.0	clade A phosphatase | swissprot: Probable protein phosphatase 2C 9 | original description: none
Et_3B_027993	mercator4v6.0	F-type thioredoxin *(Trx-F) | swissprot: Thioredoxin F, chloroplastic | original description: none
Et_3B_027994	mercator4v6.0	not classified | original description: none
Et_3B_027995	mercator4v6.0	not classified | original description: none
Et_3B_028001	mercator4v6.0	not classified | original description: none
Et_3B_028079	mercator4v6.0	LRR-III protein kinase & EC_2.7 transferase transferring phosphorus-containing group | swissprot: Probable inactive receptor kinase At5g53320 | or
Et_3B_028085	mercator4v6.0	not classified | swissprot: GDSL esterase/lipase At1g28570 | original description: none
Et_3B_028095	mercator4v6.0	RNA splicing factor *(SR30/34) | swissprot: Serine/arginine-rich splicing factor SR30 | original description: none
Et_3B_028097	mercator4v6.0	EC_1.5 oxidoreductase acting on CH-NH group of donor & pipecolate oxidase *(SOX) | swissprot: Probable sarcosine oxidase | original description: n
Et_3B_028105	mercator4v6.0	TRIHELIX transcription factor | original description: none
Et_3B_028129	mercator4v6.0	not classified | original description: none
Et_3B_028141	mercator4v6.0	MtcC-type solute transporter | swissprot: Probable S-adenosylmethionine carrier 2, chloroplastic | original description: none
Et_3B_028166	mercator4v6.0	not classified | original description: none
Et_3B_028249	mercator4v6.0	class phi glutathione S-transferase | swissprot: Probable glutathione S-transferase GSTF1 | original description: none
Et_3B_028375	mercator4v6.0	not classified | swissprot: Heavy metal-associated isoprenylated plant protein 20 | original description: none
Et_3B_028420	mercator4v6.0	methylsterol monooxygenase SMO1 of phytosterol C4-demethylation complex & EC_1.14 oxidoreductase acting on paired donor with incorporation or reduc
Et_3B_028557	mercator4v6.0	not classified | swissprot: Peptidyl-prolyl cis-trans isomerase FKBP65 | original description: none
Et_3B_028575	mercator4v6.0	mitochondrial dicarboxylate carrier *(DTC) & mitochondrial dicarboxylate transporter | swissprot: Mitochondrial dicarboxylate/tricarboxylate transp
Et_3B_028610	mercator4v6.0	regulatory phosphatase component *(ABI1/ABI2) of cytoplasm-localized abscisic acid receptor complex & clade A phosphatase | swissprot: Probable pro
Et_3B_028615	mercator4v6.0	EC_2.7 transferase transferring phosphorus-containing group & RLCK-IXb receptor-like protein kinase | swissprot: U-box domain-containing protein 34
Et_3B_028686	mercator4v6.0	not classified | original description: none
Et_3B_028776	mercator4v6.0	not classified | original description: none
Et_3B_028807	mercator4v6.0	protein involved in cytochrome b6/f complex assembly *(HCF222) | original description: none
Et_3B_028814	mercator4v6.0	EC_2.4 glycosyltransferase | swissprot: Hydroquinone glucosyltransferase | original description: none
Et_3B_028853	mercator4v6.0	EC_3.4 hydrolase acting on peptide bond (peptidase) & Pepsin-type protease | swissprot: Aspartic proteinase oryzasin-1 | original description: non
Et_3B_028856	mercator4v6.0	not classified | original description: none
Et_3B_028879	mercator4v6.0	HD-ZIP III-type transcription factor & transcriptional regulator *(REV/PHB/PHV) involved in leaf development | swissprot: Homeobox-leucine zipper p
Et_3B_028913	mercator4v6.0	GTPase *(Ran) | swissprot: GTP-binding nuclear protein Ran-B1 | original description: none
Et_3B_028927	mercator4v6.0	CTP synthetase *(CTPS) & EC_6.3 ligase forming carbon-nitrogen bond | original description: none
Et_3B_028937	mercator4v6.0	clade A phosphatase | swissprot: Probable protein phosphatase 2C 8 | original description: none
Et_3B_028947	mercator4v6.0	bZIP class-G transcription factor | swissprot: G-box-binding factor 3 | original description: none
Et_3B_028964	mercator4v6.0	not classified | swissprot: Caffeoylshikimate esterase | original description: none
Et_3B_028981	mercator4v6.0	EC_3.4 hydrolase acting on peptide bond (peptidase) & Pepsin-type protease | swissprot: Phytepsin | original description: none
Et_3B_029001	mercator4v6.0	sulfur dioxygenase & EC_3.1 hydrolase acting on ester bond | swissprot: Persulfide dioxygenase ETHE1 homolog, mitochondrial | original description
Et_3B_029054	mercator4v6.0	not classified | original description: none
Et_3B_029116	mercator4v6.0	phospho-base N-methyltransferase & EC_2.1 transferase transferring one-carbon group | swissprot: Phosphoethanolamine N-methyltransferase | origina
Et_3B_029142	mercator4v6.0	not classified | swissprot: Subtilisin-like protease SBT5.3 | original description: none
Et_3B_029147	mercator4v6.0	phosphoinositide transfer protein *(SFH) | swissprot: Phosphatidylinositol/phosphatidylcholine transfer protein SFH6 | original description: none
Et_3B_029150	mercator4v6.0	not classified | swissprot: Dehydrin Rab25 | original description: none
Et_3B_029223	mercator4v6.0	regulatory protein *(FLZ) of SnRK1 complex | original description: none
Et_3B_029231	mercator4v6.0	component *(LHCb1/2/3) of LHC-II complex | swissprot: Chlorophyll a-b binding protein M9, chloroplastic | original description: none
Et_3B_029260	mercator4v6.0	EC_2.4 glycosyltransferase | swissprot: Probable galacturonosyltransferase 15 | original description: none
Et_3B_029267	mercator4v6.0	EC_3.1 hydrolase acting on ester bond | swissprot: GDSL esterase/lipase At5g45670 | original description: none
Et_3B_029285	mercator4v6.0	not classified | swissprot: BURP domain-containing protein 3 | original description: none
Et_3B_029306	mercator4v6.0	clathrin cargo adaptor *(Epsin) | swissprot: Clathrin interactor EPSIN 1 | original description: none
Et_3B_029310	mercator4v6.0	profilin actin nucleation protein | swissprot: Profilin-A | original description: none
Et_3B_029324	mercator4v6.0	not classified | original description: none
Et_3B_029337	mercator4v6.0	cytosolic NADP-dependent malic enzyme & EC_1.1 oxidoreductase acting on CH-OH group of donor | swissprot: NADP-dependent malic enzyme | original d
Et_3B_029343	mercator4v6.0	cytosolic NADP-dependent malic enzyme & EC_1.1 oxidoreductase acting on CH-OH group of donor | swissprot: NADP-dependent malic enzyme | original d
Et_3B_029353	mercator4v6.0	not classified | original description: none
Et_3B_029367	mercator4v6.0	lipid droplet-associated factor *(OBAP) | swissprot: Oil body-associated protein 2A | original description: none
Et_3B_029379	mercator4v6.0	not classified | original description: none
Et_3B_029434	mercator4v6.0	not classified | original description: none
Et_3B_029494	mercator4v6.0	EC_2.1 transferase transferring one-carbon group & homocysteine S-methyltransferase | swissprot: Homocysteine S-methyltransferase 4 | original des
Et_3B_029506	mercator4v6.0	not classified | swissprot: Jacalin-related lectin 3 | original description: none
Et_3B_029548	mercator4v6.0	transport protein *(TSUP) | swissprot: Sulfite exporter TauE/SafE family protein 6 | original description: none
Et_3B_029567	mercator4v6.0	not classified | swissprot: Early nodulin-like protein 9 | original description: none
Et_3B_029576	mercator4v6.0	nucleoredoxin *(NRX) & EC_1.8 oxidoreductase acting on sulfur group of donor | swissprot: Probable nucleoredoxin 2 | original description: none
Et_3B_029589	mercator4v6.0	not classified | swissprot: Probable inactive purple acid phosphatase 27 | original description: none
Et_3B_029640	mercator4v6.0	LRR-VIII-1 protein kinase & EC_2.7 transferase transferring phosphorus-containing group & hydrogen peroxide receptor kinase *(HPCA) | swissprot: Le
Et_3B_029641	mercator4v6.0	NAC transcription factor | swissprot: NAC domain-containing protein 68 | original description: none
Et_3B_029694	mercator4v6.0	not classified | original description: none
Et_3B_029696	mercator4v6.0	transcription factor *(WRKY33) & transcription factor *(WRKY) | swissprot: WRKY transcription factor WRKY24 | original description: none
Et_3B_029698	mercator4v6.0	not classified | original description: none
Et_3B_029732	mercator4v6.0	not classified | original description: none
Et_3B_029763	mercator4v6.0	not classified | original description: none
Et_3B_029799	mercator4v6.0	pyrroline-5-carboxylate synthetase & EC_1.2 oxidoreductase acting on aldehyde or oxo group of donor | swissprot: Delta-1-pyrroline-5-carboxylate sy
Et_3B_029807	mercator4v6.0	EC_1.10 oxidoreductase acting on diphenol or related substance as donor | swissprot: Laccase-8 | original description: none
Et_3B_029880	mercator4v6.0	SnRK2 SNF1-related protein kinase & EC_2.7 transferase transferring phosphorus-containing group | swissprot: Serine/threonine-protein kinase SAPK4
Et_3B_029937	mercator4v6.0	sugar efflux transporter *(SWEET) | swissprot: Bidirectional sugar transporter SWEET1a | original description: none
Et_3B_029942	mercator4v6.0	substrate adaptor *(SKP2) of SCF E3 ubiquitin ligase complex | swissprot: F-box protein SKP2A | original description: none
Et_3B_029944	mercator4v6.0	component *(NdhN) of NDH subcomplex A | swissprot: NAD(P)H-quinone oxidoreductase subunit N, chloroplastic | original description: none
Et_3B_029948	mercator4v6.0	not classified | swissprot: Probable methyltransferase PMT26 | original description: none
Et_3B_030043	mercator4v6.0	anion transporter *(NRT1/PTR) | swissprot: Protein NRT1/ PTR FAMILY 5.15 | original description: none
Et_3B_030067	mercator4v6.0	substrate adaptor *(BT) of CUL3-BTB E3 ubiquitin ligase complex | swissprot: BTB/POZ and TAZ domain-containing protein 1 | original description: n
Et_3B_030230	mercator4v6.0	EC_3.2 glycosylase | swissprot: Glucan endo-1,3-beta-glucosidase GII | original description: none
Et_3B_030246	mercator4v6.0	not classified | swissprot: Germin-like protein 1-3 | original description: none
Et_3B_030302	mercator4v6.0	not classified | original description: none
Et_3B_030315	mercator4v6.0	not classified | original description: none
Et_3B_030442	mercator4v6.0	not classified | original description: none
Et_3B_030451	mercator4v6.0	NAC transcription factor | swissprot: NAC domain-containing protein 58 | original description: none
Et_3B_030453	mercator4v6.0	not classified | swissprot: Ricin B-like lectin R40G3 | original description: none
Et_3B_030499	mercator4v6.0	peptidyl-prolyl cis-trans isomerase *(CYP26-2) & EC_5.2 cis-trans-isomerase | swissprot: Peptidyl-prolyl cis-trans isomerase CYP26-2, chloroplastic
Et_3B_030561	mercator4v6.0	not classified | swissprot: Probable ubiquitin-conjugating enzyme E2 25 | original description: none
Et_3B_030598	mercator4v6.0	not classified | swissprot: Bowman-Birk type wound-induced proteinase inhibitor WIP1 | original description: none
Et_3B_030607	mercator4v6.0	not classified | swissprot: Glycosyltransferase BC10 | original description: none
Et_3B_030613	mercator4v6.0	endo-beta-1,4-xylanase *(XYN1/2/3) & EC_3.2 glycosylase | swissprot: Endo-1,4-beta-xylanase 1 | original description: none
Et_3B_030846	mercator4v6.0	not classified | swissprot: ATPase family AAA domain-containing protein FIGL1 | original description: none
Et_3B_030861	mercator4v6.0	transcription factor *(WRKY) | swissprot: WRKY transcription factor 72B | original description: none
Et_3B_030967	mercator4v6.0	EC_1.14 oxidoreductase acting on paired donor with incorporation or reduction of molecular oxygen | swissprot: 2-oxoglutarate-dependent dioxygenase
Et_3B_030995	mercator4v6.0	EC_3.1 hydrolase acting on ester bond & pectin methylesterase | swissprot: Pectinesterase 1 | original description: none
Et_3B_031007	mercator4v6.0	not classified | original description: none
Et_3B_031011	mercator4v6.0	not classified | original description: none
Et_3B_031090	mercator4v6.0	cationic amino acid transporter *(CAT) | swissprot: Cationic amino acid transporter 5 | original description: none
Et_3B_031093	mercator4v6.0	WAK/WAKL protein kinase & EC_2.7 transferase transferring phosphorus-containing group | swissprot: Wall-associated receptor kinase 5 | original de
Et_3B_031094	mercator4v6.0	Pepsin-type protease | swissprot: Aspartyl protease 37 | original description: none
Et_3B_031120	mercator4v6.0	not classified | original description: none
Et_3B_031161	mercator4v6.0	EC_2.4 glycosyltransferase | swissprot: Hydroquinone glucosyltransferase | original description: none
Et_3B_031186	mercator4v6.0	RADIALIS-type transcription factor | swissprot: Protein RADIALIS-like 1 | original description: none
Et_3B_031214	mercator4v6.0	ARF transcription factor & transcriptional regulator *(ETT) of floral organ morphogenesis | swissprot: Auxin response factor 2 | original descrip
Et_3B_031342	mercator4v6.0	not classified | original description: none
Et_3B_031382	mercator4v6.0	not classified | swissprot: Elicitor-responsive protein 1 | original description: none
Et_3B_031394	mercator4v6.0	RNA editing factor *(CRR2) | swissprot: Pentatricopeptide repeat-containing protein CRR2, chloroplastic | original description: none
Et_3B_031404	mercator4v6.0	acidic chitinase *(CHIA) | swissprot: Hevamine-A | original description: none
Et_3B_031420	mercator4v6.0	EC_2.8 transferase transferring sulfur-containing group | swissprot: Cytosolic sulfotransferase 10 | original description: none
Et_3B_031506	mercator4v6.0	RALF/RALFL precursor polypeptide | swissprot: Protein RALF-like 33 | original description: none
Et_3B_031598	mercator4v6.0	transcriptional regulator *(TEM) involved in photoperiod pathway & transcription factor *(EDF) | swissprot: AP2/ERF and B3 domain-containing protei
Et_3B_031680	mercator4v6.0	EC_2.3 acyltransferase | swissprot: Acyl transferase 7 | original description: none
Et_3B_031708	mercator4v6.0	glutaredoxin | swissprot: Monothiol glutaredoxin-S2 | original description: none
Et_4A_031775	mercator4v6.0	not classified | original description: none
Et_4A_031780	mercator4v6.0	EC_3.2 glycosylase | swissprot: Glucan endo-1,3-beta-glucosidase 5 | original description: none
Et_4A_031813	mercator4v6.0	not classified | original description: none
Et_4A_031842	mercator4v6.0	not classified | original description: none
Et_4A_031871	mercator4v6.0	EC_3.2 glycosylase | swissprot: Glucan endo-1,3-beta-D-glucosidase | original description: none
Et_4A_031923	mercator4v6.0	not classified | swissprot: Germin-like protein 3-7 | original description: none
Et_4A_031977	mercator4v6.0	not classified | original description: none
Et_4A_031999	mercator4v6.0	CBL-dependent protein kinase *(CIPK) & EC_2.7 transferase transferring phosphorus-containing group | swissprot: CBL-interacting protein kinase 10
Et_4A_032273	mercator4v6.0	component *(PetM/VII) of cytochrome b6/f complex | original description: none
Et_4A_032307	mercator4v6.0	EC_3.2 glycosylase | swissprot: Glucan endo-1,3-beta-glucosidase 8 | original description: none
Et_4A_032321	mercator4v6.0	EC_3.6 hydrolase acting on acid anhydride | swissprot: AAA-ATPase At3g28510 | original description: none
Et_4A_032420	mercator4v6.0	monosaccharide transporter *(STP) | swissprot: Hexose carrier protein HEX6 | original description: none
Et_4A_032452	mercator4v6.0	galactinol synthase *(GolS) | swissprot: Galactinol synthase 2 | original description: none
Et_4A_032456	mercator4v6.0	Pepsin-type protease & EC_3.4 hydrolase acting on peptide bond (peptidase) | swissprot: Aspartic proteinase nepenthesin-1 | original description:
Et_4A_032483	mercator4v6.0	not classified | swissprot: Late embryogenesis abundant protein 17 | original description: none
Et_4A_032503	mercator4v6.0	phosphoglycerate mutase *(iPGAM1/2) & EC_5.4 intramolecular transferase | swissprot: 2,3-bisphosphoglycerate-independent phosphoglycerate mutase |
Et_4A_032531	mercator4v6.0	component *(uL16) of large ribosomal-subunit (LSU) proteome | swissprot: Large ribosomal subunit protein uL16z | original description: none
Et_4A_032535	mercator4v6.0	transcription factor *(WRKY) | swissprot: Transcription factor WRKY45-2 | original description: none
Et_4A_032556	mercator4v6.0	glutathione peroxidase & EC_1.11 oxidoreductase acting on peroxide as acceptor | swissprot: Probable phospholipid hydroperoxide glutathione peroxid
Et_4A_032561	mercator4v6.0	sucrose synthase & EC_2.4 glycosyltransferase | swissprot: Sucrose synthase 4 | original description: none
Et_4A_032562	mercator4v6.0	sugar efflux transporter *(SWEET) | swissprot: Bidirectional sugar transporter SWEET16 | original description: none
Et_4A_032571	mercator4v6.0	not classified | original description: none
Et_4A_032572	mercator4v6.0	not classified | original description: none
Et_4A_032712	mercator4v6.0	EC_3.2 glycosylase | swissprot: Glucan endo-1,3-beta-glucosidase 4 | original description: none
Et_4A_032753	mercator4v6.0	substrate adaptor of CUL4-based E3 ubiquitin ligase complex | original description: none
Et_4A_032755	mercator4v6.0	trehalose-6-phosphate phosphatase | swissprot: Probable trehalose-phosphate phosphatase 9 | original description: none
Et_4A_032852	mercator4v6.0	metal cation transporter *(ZIP) | swissprot: Zinc transporter 2 | original description: none
Et_4A_032875	mercator4v6.0	not classified | swissprot: Protein MLO | original description: none
Et_4A_032915	mercator4v6.0	diacylglycerol kinase | swissprot: Diacylglycerol kinase 1 | original description: none
Et_4A_032997	mercator4v6.0	not classified | original description: none
Et_4A_033021	mercator4v6.0	monosaccharide transporter *(STP) | swissprot: Sugar transport protein MST2 | original description: none
Et_4A_033164	mercator4v6.0	Serpin protease inhibitor | swissprot: Serpin-ZX | original description: none
Et_4A_033191	mercator4v6.0	NAC transcription factor | swissprot: Protein CUP-SHAPED COTYLEDON 2 | original description: none
Et_4A_033192	mercator4v6.0	RBR-Ariadne-class E3 ubiquitin ligase | swissprot: Probable E3 ubiquitin-protein ligase ARI1 | original description: none
Et_4A_033204	mercator4v6.0	regulatory protein *(ORP1/2) of endoplasmic reticulum-autophagosome membrane contact site | swissprot: Oxysterol-binding protein-related protein 2A
Et_4A_033220	mercator4v6.0	not classified | swissprot: Calmodulin calcium-dependent NAD kinase | original description: none
Et_4A_033241	mercator4v6.0	nicotinate transporter *(NiaP) | swissprot: Organic cation/carnitine transporter 7 | original description: none
Et_4A_033326	mercator4v6.0	EC_2.7 transferase transferring phosphorus-containing group | swissprot: G-type lectin S-receptor-like serine/threonine-protein kinase At1g61490 |
Et_4A_033327	mercator4v6.0	not classified | swissprot: Myosin-8 | original description: none
Et_4A_033367	mercator4v6.0	not classified | swissprot: E3 ubiquitin-protein ligase WAV3 | original description: none
Et_4A_033369	mercator4v6.0	EC_3.2 glycosylase & beta amylase *(BMY) | swissprot: Beta-amylase 2, chloroplastic | original description: none
Et_4A_033400	mercator4v6.0	E3 ubiquitin ligase *(BRG) | swissprot: Probable BOI-related E3 ubiquitin-protein ligase 3 | original description: none
Et_4A_033454	mercator4v6.0	not classified | swissprot: E3 ubiquitin-protein ligase RZFP34 | original description: none
Et_4A_033475	mercator4v6.0	P3A-type proton-translocating ATPase *(AHA) | swissprot: Plasma membrane ATPase 1 | original description: none
Et_4A_033503	mercator4v6.0	solute transporter *(NAT) | swissprot: Nucleobase-ascorbate transporter LPE1 | original description: none
Et_4A_033518	mercator4v6.0	component *(NF-YA) of NF-Y transcription factor complex | swissprot: Nuclear transcription factor Y subunit A-7 | original description: none
Et_4A_033533	mercator4v6.0	EC_1.13 oxidoreductase acting on single donor with incorporation of molecular oxygen (oxygenase) & 9-lipoxygenase | swissprot: Probable linoleate 9
Et_4A_033595	mercator4v6.0	not classified | swissprot: Basic blue protein | original description: none
Et_4A_033596	mercator4v6.0	not classified | swissprot: Chemocyanin | original description: none
Et_4A_033623	mercator4v6.0	EC_6.3 ligase forming carbon-nitrogen bond & cytosolic glutamine synthetase *(GLN1) | swissprot: Glutamine synthetase cytosolic isozyme 1-3 | orig
Et_4A_033658	mercator4v6.0	not classified | original description: none
Et_4A_033688	mercator4v6.0	not classified | swissprot: Probable zinc metalloprotease EGY3, chloroplastic | original description: none
Et_4A_033748	mercator4v6.0	not classified | original description: none
Et_4A_033789	mercator4v6.0	EC_3.2 glycosylase | swissprot: Beta-xylosidase/alpha-L-arabinofuranosidase 2 | original description: none
Et_4A_033808	mercator4v6.0	EC_3.2 glycosylase | swissprot: Beta-xylosidase/alpha-L-arabinofuranosidase 2 | original description: none
Et_4A_033835	mercator4v6.0	not classified | swissprot: ABC transporter B family member 25 | original description: none
Et_4A_033843	mercator4v6.0	EC_2.4 glycosyltransferase | swissprot: UDP-glycosyltransferase 83A1 | original description: none
Et_4A_033902	mercator4v6.0	cold-responsive regulatory protein *(COR413-PM) | swissprot: Cold-regulated 413 plasma membrane protein 2 | original description: none
Et_4A_034034	mercator4v6.0	arabinogalactan protein *(Xylogen) | swissprot: Non-specific lipid transfer protein GPI-anchored 5 | original description: none
Et_4A_034059	mercator4v6.0	subunit alpha of tryptophan synthase complex | swissprot: Indole-3-glycerol phosphate lyase, chloroplastic | original description: none
Et_4A_034064	mercator4v6.0	linker histone *(H1) | original description: none
Et_4A_034139	mercator4v6.0	alkaline alpha-galactosidase *(RFS2) | swissprot: Probable galactinol--sucrose galactosyltransferase 2 | original description: none
Et_4A_034196	mercator4v6.0	ZAT transcription factor | original description: none
Et_4A_034197	mercator4v6.0	actin-depolymerizing factor | swissprot: Actin-depolymerizing factor 3 | original description: none
Et_4A_034247	mercator4v6.0	endo-beta-1,4-mannanase *(MAN) | swissprot: Mannan endo-1,4-beta-mannosidase 4 | original description: none
Et_4A_034276	mercator4v6.0	not classified | swissprot: Cell number regulator 10 | original description: none
Et_4A_034281	mercator4v6.0	not classified | original description: none
Et_4A_034282	mercator4v6.0	indole-3-acetic acid amidohydrolase *(ILR) | swissprot: IAA-amino acid hydrolase ILR1-like 3 | original description: none
Et_4A_034452	mercator4v6.0	phosphopentose epimerase & EC_5.1 racemase or epimerase | swissprot: Ribulose-phosphate 3-epimerase, chloroplastic | original description: none
Et_4A_034454	mercator4v6.0	not classified | original description: none
Et_4A_034577	mercator4v6.0	EC_5.5 intramolecular lyase & myo-inositol-1-phosphate synthase *(MIPS) | swissprot: Inositol-3-phosphate synthase | original description: none
Et_4A_034604	mercator4v6.0	gamma-aminobutyric acid transporter *(GABP) | swissprot: Amino-acid permease BAT1 homolog | original description: none
Et_4A_034652	mercator4v6.0	not classified | swissprot: BTB/POZ domain-containing protein SR1IP1 | original description: none
Et_4A_034695	mercator4v6.0	transcriptional co-regulator *(AFP) | swissprot: Ninja-family protein 1 | original description: none
Et_4A_034724	mercator4v6.0	EC_6.3 ligase forming carbon-nitrogen bond & cytosolic glutamine synthetase *(GLN1) | swissprot: Glutamine synthetase root isozyme 1 | original de
Et_4A_034779	mercator4v6.0	manganese cation transporter *(Mn-CDF) & manganese cation transporter *(Mn-CDF) | swissprot: Metal tolerance protein 4 | original description: non
Et_4A_034819	mercator4v6.0	not classified | original description: none
Et_4A_034832	mercator4v6.0	substrate adaptor *(SKIP13/SKIP10/SKIP9) of SCF E3 ubiquitin ligase complex | swissprot: F-box protein PP2-A13 | original description: none
Et_4A_034885	mercator4v6.0	not classified | swissprot: Dynamin-related protein 4C | original description: none
Et_4A_034908	mercator4v6.0	RNA splicing factor *(SR45a) | swissprot: Serine/arginine-rich splicing factor SR45a | original description: none
Et_4A_034922	mercator4v6.0	not classified | original description: none
Et_4A_034927	mercator4v6.0	clade A phosphatase | swissprot: Probable protein phosphatase 2C 30 | original description: none
Et_4A_034968	mercator4v6.0	not classified | swissprot: Cysteine-rich repeat secretory protein 55 | original description: none
Et_4A_035037	mercator4v6.0	type-I flavone synthase & EC_1.14 oxidoreductase acting on paired donor with incorporation or reduction of molecular oxygen | swissprot: Flavanone
Et_4A_035048	mercator4v6.0	phosphatidylinositol phospholipase *(PI-PLC) | swissprot: Phosphoinositide phospholipase C 6 | original description: none
Et_4A_035070	mercator4v6.0	not classified | original description: none
Et_4A_035128	mercator4v6.0	not classified | swissprot: Outer envelope pore protein 16-2, chloroplastic | original description: none
Et_4A_035163	mercator4v6.0	Pepsin-type protease & EC_3.4 hydrolase acting on peptide bond (peptidase) | swissprot: Aspartic proteinase nepenthesin-1 | original description:
Et_4A_035199	mercator4v6.0	divinyl chlorophyllide-a 8-vinyl-reductase | swissprot: Divinyl chlorophyllide a 8-vinyl-reductase, chloroplastic | original description: none
Et_4A_035227	mercator4v6.0	not classified | original description: none
Et_4A_035244	mercator4v6.0	not classified | swissprot: RING-H2 finger protein ATL3 | original description: none
Et_4A_035319	mercator4v6.0	not classified | swissprot: Putative lipid-binding protein At4g00165 | original description: none
Et_4A_035330	mercator4v6.0	LRR-domain extensin | swissprot: Leucine-rich repeat extensin-like protein 6 | original description: none
Et_4A_035357	mercator4v6.0	not classified | original description: none
Et_4A_035358	mercator4v6.0	not classified | original description: none
Et_4A_035404	mercator4v6.0	1,4-dihydroxy-2-naphthoyl-CoA thioesterase *(MenH/DHNAT) | swissprot: 1,4-dihydroxy-2-naphthoyl-CoA thioesterase 1 | original description: none
Et_4A_035429	mercator4v6.0	EC_2.4 glycosyltransferase | swissprot: UDP-glycosyltransferase 76B1 | original description: none
Et_4A_035460	mercator4v6.0	not classified | original description: none
Et_4A_035464	mercator4v6.0	not classified | original description: none
Et_4A_035482	mercator4v6.0	not classified | original description: none
Et_4A_035565	mercator4v6.0	not classified | original description: none
Et_4A_035616	mercator4v6.0	not classified | original description: none
Et_4A_035747	mercator4v6.0	not classified | original description: none
Et_4A_035785	mercator4v6.0	MAP2K protein kinase & EC_2.7 transferase transferring phosphorus-containing group | swissprot: Mitogen-activated protein kinase kinase 7 | origi
Et_4A_035813	mercator4v6.0	EC_2.4 glycosyltransferase | swissprot: Probable xyloglucan endotransglucosylase/hydrolase protein 28 | original description: none
Et_4A_035895	mercator4v6.0	not classified | original description: none
Et_4A_035898	mercator4v6.0	not classified | original description: none
Et_4A_035908	mercator4v6.0	not classified | swissprot: Heat shock cognate 70 kDa protein | original description: none
Et_4A_035938	mercator4v6.0	not classified | original description: none
Et_4A_035946	mercator4v6.0	MAP3K-MEKK protein kinase & EC_2.7 transferase transferring phosphorus-containing group | swissprot: Mitogen-activated protein kinase kinase kinase
Et_4A_035955	mercator4v6.0	receptor component *(PYL/RCAR) of cytoplasm-localized abscisic acid receptor complex | swissprot: Abscisic acid receptor PYL4 | original descript
Et_4B_036103	mercator4v6.0	not classified | original description: none
Et_4B_036211	mercator4v6.0	not classified | original description: none
Et_4B_036215	mercator4v6.0	CBL-dependent protein kinase *(CIPK) & EC_2.7 transferase transferring phosphorus-containing group | swissprot: CBL-interacting protein kinase 2 |
Et_4B_036224	mercator4v6.0	divinyl chlorophyllide-a 8-vinyl-reductase | swissprot: Divinyl chlorophyllide a 8-vinyl-reductase, chloroplastic | original description: none
Et_4B_036244	mercator4v6.0	not classified | original description: none
Et_4B_036259	mercator4v6.0	not classified | swissprot: RING-H2 finger protein ATL3 | original description: none
Et_4B_036317	mercator4v6.0	ornithine decarboxylase & lysine decarboxylase *(LDC) | swissprot: Ornithine decarboxylase 1B, chloroplastic | original description: none
Et_4B_036389	mercator4v6.0	E3 ubiquitin ligase *(BRG) | swissprot: Probable BOI-related E3 ubiquitin-protein ligase 3 | original description: none
Et_4B_036428	mercator4v6.0	EC_3.2 glycosylase | swissprot: Glucan endo-1,3-beta-glucosidase 7 | original description: none
Et_4B_036467	mercator4v6.0	not classified | original description: none
Et_4B_036486	mercator4v6.0	not classified | swissprot: Transcription termination factor MTEF1, chloroplastic | original description: none
Et_4B_036491	mercator4v6.0	not classified | swissprot: Carboxylesterase 15 | original description: none
Et_4B_036502	mercator4v6.0	linker histone *(H1) | original description: none
Et_4B_036510	mercator4v6.0	not classified | swissprot: Germin-like protein 3-7 | original description: none
Et_4B_036660	mercator4v6.0	not classified | original description: none
Et_4B_036681	mercator4v6.0	not classified | swissprot: Ricin B-like lectin R40C1 | original description: none
Et_4B_036697	mercator4v6.0	phosphoglycerate mutase *(iPGAM1/2) & EC_5.4 intramolecular transferase | swissprot: 2,3-bisphosphoglycerate-independent phosphoglycerate mutase |
Et_4B_036724	mercator4v6.0	carotenoid beta ring hydroxylase | swissprot: Beta-carotene 3-hydroxylase, chloroplastic | original description: none
Et_4B_036735	mercator4v6.0	potassium cation transporter *(HAK/KUP/KT) | swissprot: Putative potassium transporter 8 | original description: none
Et_4B_036746	mercator4v6.0	sucrose synthase & EC_2.4 glycosyltransferase | swissprot: Sucrose synthase 4 | original description: none
Et_4B_036756	mercator4v6.0	not classified | original description: none
Et_4B_036858	mercator4v6.0	not classified | original description: none
Et_4B_036909	mercator4v6.0	not classified | swissprot: IQ domain-containing protein IQM2 | original description: none
Et_4B_036951	mercator4v6.0	substrate adaptor of CUL4-based E3 ubiquitin ligase complex | original description: none
Et_4B_036969	mercator4v6.0	not classified | swissprot: Protein MLO | original description: none
Et_4B_037004	mercator4v6.0	EC_3.2 glycosylase | swissprot: Glucan endo-1,3-beta-glucosidase 5 | original description: none
Et_4B_037016	mercator4v6.0	not classified | swissprot: Mannose/glucose-specific lectin (Fragment) | original description: none
Et_4B_037064	mercator4v6.0	metal cation transporter *(ZIP) | swissprot: Zinc transporter 2 | original description: none
Et_4B_037066	mercator4v6.0	polyol/monosaccharide transporter *(PLT) | swissprot: Polyol transporter 5 | original description: none
Et_4B_037377	mercator4v6.0	type-IV inositol-polyphosphate 5-phosphatase & EC_3.1 hydrolase acting on ester bond | swissprot: Type IV inositol polyphosphate 5-phosphatase 11
Et_4B_037380	mercator4v6.0	NAC transcription factor | swissprot: Protein CUP-SHAPED COTYLEDON 2 | original description: none
Et_4B_037398	mercator4v6.0	nicotinate transporter *(NiaP) | swissprot: Organic cation/carnitine transporter 7 | original description: none
Et_4B_037453	mercator4v6.0	meiotic double strand break initiation accessory protein *(PRD3/PAIR1) | swissprot: Protein PAIR1 | original description: none
Et_4B_037528	mercator4v6.0	AS2/LOB transcription factor | swissprot: LOB domain-containing protein 4 | original description: none
Et_4B_037544	mercator4v6.0	not classified | swissprot: E3 ubiquitin-protein ligase RZFP34 | original description: none
Et_4B_037556	mercator4v6.0	not classified | original description: none
Et_4B_037571	mercator4v6.0	metal cation transporter *(ZIP) & iron/zinc/manganese/cobalt cation transporter *(IRT1) | swissprot: Fe(2+) transport protein 1 | original descrip
Et_4B_037582	mercator4v6.0	endo-beta-1,4-xylanase *(XYN1/2/3) & EC_3.2 glycosylase | swissprot: Endo-1,4-beta-xylanase 1 | original description: none
Et_4B_037644	mercator4v6.0	P3A-type proton-translocating ATPase *(AHA) | swissprot: Plasma membrane ATPase 1 | original description: none
Et_4B_037660	mercator4v6.0	solute transporter *(NAT) | swissprot: Nucleobase-ascorbate transporter LPE1 | original description: none
Et_4B_037750	mercator4v6.0	not classified | swissprot: Chemocyanin | original description: none
Et_4B_037811	mercator4v6.0	not classified | original description: none
Et_4B_037888	mercator4v6.0	not classified | original description: none
Et_4B_037955	mercator4v6.0	EC_3.2 glycosylase | swissprot: Beta-xylosidase/alpha-L-arabinofuranosidase 2 | original description: none
Et_4B_037957	mercator4v6.0	EC_3.2 glycosylase | swissprot: Beta-D-xylosidase 3 | original description: none
Et_4B_038001	mercator4v6.0	EC_2.4 glycosyltransferase | swissprot: UDP-glycosyltransferase 83A1 | original description: none
Et_4B_038004	mercator4v6.0	temperature sensor protein *(CNGC2) & cyclic nucleotide-gated cation channel *(CNGC) | swissprot: Cyclic nucleotide-gated ion channel 2 | original
Et_4B_038041	mercator4v6.0	not classified | swissprot: Probable N-acetyltransferase HLS1-like | original description: none
Et_4B_038121	mercator4v6.0	sphingolipid fatty acid 2-hydroxylase | swissprot: Dihydroceramide fatty acyl 2-hydroxylase FAH2 | original description: none
Et_4B_038202	mercator4v6.0	HSF transcription factor | swissprot: Heat stress transcription factor A-2e | original description: none
Et_4B_038203	mercator4v6.0	not classified | swissprot: Stem-specific protein TSJT1 | original description: none
Et_4B_038226	mercator4v6.0	not classified | original description: none
Et_4B_038269	mercator4v6.0	alkaline alpha-galactosidase *(RFS2) | swissprot: Probable galactinol--sucrose galactosyltransferase 2 | original description: none
Et_4B_038317	mercator4v6.0	HAP-type phytase *(PHY2) | original description: none
Et_4B_038337	mercator4v6.0	actin-depolymerizing factor | swissprot: Actin-depolymerizing factor 3 | original description: none
Et_4B_038391	mercator4v6.0	endo-beta-1,4-mannanase *(MAN) | swissprot: Mannan endo-1,4-beta-mannosidase 4 | original description: none
Et_4B_038423	mercator4v6.0	indole-3-acetic acid amidohydrolase *(ILR) | swissprot: IAA-amino acid hydrolase ILR1-like 4 | original description: none
Et_4B_038582	mercator4v6.0	not classified | original description: none
Et_4B_038798	mercator4v6.0	not classified | original description: none
Et_4B_038846	mercator4v6.0	transcriptional co-regulator *(AFP) | swissprot: Ninja-family protein 1 | original description: none
Et_4B_038871	mercator4v6.0	Caleosin-type peroxygenase | swissprot: Peroxygenase | original description: none
Et_4B_038929	mercator4v6.0	steroid 22-alpha-hydroxylase *(DWF4) & EC_1.14 oxidoreductase acting on paired donor with incorporation or reduction of molecular oxygen | swisspro
Et_4B_038958	mercator4v6.0	EC_2.4 glycosyltransferase | swissprot: Probable xyloglucan endotransglucosylase/hydrolase protein 28 | original description: none
Et_4B_038994	mercator4v6.0	EC_1.14 oxidoreductase acting on paired donor with incorporation or reduction of molecular oxygen | swissprot: Cytochrome P450 76C2 | original des
Et_4B_039081	mercator4v6.0	not classified | original description: none
Et_4B_039086	mercator4v6.0	clade A phosphatase | swissprot: Probable protein phosphatase 2C 30 | original description: none
Et_4B_039097	mercator4v6.0	not classified | original description: none
Et_4B_039125	mercator4v6.0	not classified | swissprot: Cysteine-rich repeat secretory protein 55 | original description: none
Et_4B_039174	mercator4v6.0	not classified | original description: none
Et_4B_039191	mercator4v6.0	not classified | swissprot: Rhodanese-like domain-containing protein 10 | original description: none
Et_4B_039211	mercator4v6.0	LRR-VI-2 protein kinase & EC_2.7 transferase transferring phosphorus-containing group | swissprot: Protein MALE DISCOVERER 2 | original descriptio
Et_4B_039279	mercator4v6.0	EC_1.14 oxidoreductase acting on paired donor with incorporation or reduction of molecular oxygen | swissprot: Flavanone 3-dioxygenase 2 | origina
Et_4B_039314	mercator4v6.0	galactinol synthase *(GolS) | swissprot: Galactinol synthase 2 | original description: none
Et_4B_039331	mercator4v6.0	CrlRLK1 protein kinase & RALF-peptide receptor *(CrRLK1L) & EC_2.7 transferase transferring phosphorus-containing group | swissprot: Probable rece
Et_4B_039344	mercator4v6.0	component *(uL16) of large ribosomal-subunit (LSU) proteome | swissprot: Large ribosomal subunit protein uL16 | original description: none
Et_4B_039347	mercator4v6.0	not classified | swissprot: Heavy metal-associated isoprenylated plant protein 39 | original description: none
Et_4B_039355	mercator4v6.0	sugar efflux transporter *(SWEET) | swissprot: Bidirectional sugar transporter SWEET16 | original description: none
Et_4B_039363	mercator4v6.0	not classified | original description: none
Et_4B_039409	mercator4v6.0	not classified | original description: none
Et_4B_039490	mercator4v6.0	EC_1.14 oxidoreductase acting on paired donor with incorporation or reduction of molecular oxygen | swissprot: Noroxomaritidine synthase | origin
Et_4B_039498	mercator4v6.0	CBL-dependent protein kinase *(CIPK) & EC_2.7 transferase transferring phosphorus-containing group | swissprot: CBL-interacting protein kinase 7
Et_4B_039518	mercator4v6.0	beta amylase *(BMY) & EC_3.2 glycosylase | swissprot: Beta-amylase 2, chloroplastic | original description: none
Et_4B_039519	mercator4v6.0	EC_1.13 oxidoreductase acting on single donor with incorporation of molecular oxygen (oxygenase) & 9-cis-epoxycarotenoid dioxygenase *(NCED) | swi
Et_4B_039534	mercator4v6.0	not classified | original description: none
Et_4B_039595	mercator4v6.0	not classified | swissprot: Caffeoylshikimate esterase | original description: none
Et_4B_039740	mercator4v6.0	not classified | original description: none
Et_4B_039896	mercator4v6.0	chaperone *(Hsp70) | swissprot: Heat shock 70 kDa protein 8 | original description: none
Et_4B_039899	mercator4v6.0	EC_2.7 transferase transferring phosphorus-containing group | swissprot: G-type lectin S-receptor-like serine/threonine-protein kinase At2g19130
Et_4B_039903	mercator4v6.0	MAP2K protein kinase & EC_2.7 transferase transferring phosphorus-containing group | swissprot: Mitogen-activated protein kinase kinase 7 | origi
Et_4B_039929	mercator4v6.0	glutamate decarboxylase *(GAD) | swissprot: Glutamate decarboxylase 1 | original description: none
Et_4B_039963	mercator4v6.0	component *(NF-YC) of NF-Y transcription factor complex | swissprot: Nuclear transcription factor Y subunit C-2 | original description: none
Et_4B_040023	mercator4v6.0	not classified | swissprot: Heat shock cognate 70 kDa protein | original description: none
Et_4B_040030	mercator4v6.0	pathogen polygalacturonase inhibitor *(PGIP) | swissprot: Polygalacturonase inhibitor | original description: none
Et_4B_040053	mercator4v6.0	EC_1.11 oxidoreductase acting on peroxide as acceptor & cytosolic ascorbate peroxidase *(APX) | swissprot: L-ascorbate peroxidase 1, cytosolic | o
Et_4B_040055	mercator4v6.0	not classified | original description: none
Et_4B_040067	mercator4v6.0	receptor component *(PYL/RCAR) of cytoplasm-localized abscisic acid receptor complex | swissprot: Abscisic acid receptor PYL4 | original descript
Et_4B_040078	mercator4v6.0	proton:monovalent cation antiporter *(CHX) | swissprot: Cation/H(+) antiporter 15 | original description: none
Et_4B_040082	mercator4v6.0	not classified | original description: none
Et_5A_040149	mercator4v6.0	not classified | swissprot: Ethylene-response factor C3 | original description: none
Et_5A_040427	mercator4v6.0	not classified | original description: none
Et_5A_040451	mercator4v6.0	EC_2.7 transferase transferring phosphorus-containing group | swissprot: L-type lectin-domain containing receptor kinase SIT2 | original descripti
Et_5A_040474	mercator4v6.0	not classified | swissprot: Carboxylesterase 15 | original description: none
Et_5A_040562	mercator4v6.0	not classified | original description: none
Et_5A_040578	mercator4v6.0	delta-12/delta-15 fatty acid desaturase | swissprot: Omega-3 fatty acid desaturase, chloroplastic | original description: none
Et_5A_040631	mercator4v6.0	not classified | swissprot: Disease resistance protein RPP13 | original description: none
Et_5A_040673	mercator4v6.0	EC_1.11 oxidoreductase acting on peroxide as acceptor | swissprot: Peroxidase 70 | original description: none
Et_5A_040840	mercator4v6.0	EC_2.3 acyltransferase | swissprot: Lecithin-cholesterol acyltransferase-like 1 | original description: none
Et_5A_040939	mercator4v6.0	small solute transporter *(BT1) | swissprot: Probable folate-biopterin transporter 9, chloroplastic | original description: none
Et_5A_040953	mercator4v6.0	EC_2.4 glycosyltransferase & granule-bound starch (amylose) synthase *(GBSS) | swissprot: Granule-bound starch synthase 1b, chloroplastic/amyloplas
Et_5A_040963	mercator4v6.0	not classified | swissprot: CASP-like protein 1D1 | original description: none
Et_5A_041029	mercator4v6.0	copper/zinc superoxide dismutase *(CSD) & EC_1.15 oxidoreductase acting on superoxide as acceptor | swissprot: Superoxide dismutase [Cu-Zn] 4A | o
Et_5A_041030	mercator4v6.0	stress-responsive regulatory protein *(TLP) | swissprot: Tubby-like F-box protein 11 | original description: none
Et_5A_041210	mercator4v6.0	endoribonuclease *(CSP41) | swissprot: Chloroplast stem-loop binding protein of 41 kDa a, chloroplastic | original description: none
Et_5A_041223	mercator4v6.0	alkaline alpha-galactosidase *(RFS2) | swissprot: Probable galactinol--sucrose galactosyltransferase 2 | original description: none
Et_5A_041282	mercator4v6.0	EC_1.11 oxidoreductase acting on peroxide as acceptor | swissprot: Peroxidase 1 | original description: none
Et_5A_041359	mercator4v6.0	not classified | original description: none
Et_5A_041387	mercator4v6.0	not classified | original description: none
Et_5A_041394	mercator4v6.0	not classified | original description: none
Et_5A_041474	mercator4v6.0	EPF/EPFL precursor polypeptide | swissprot: EPIDERMAL PATTERNING FACTOR-like protein 2 | original description: none
Et_5A_041505	mercator4v6.0	not classified | original description: none
Et_5A_041532	mercator4v6.0	not classified | original description: none
Et_5A_041542	mercator4v6.0	component *(PsaK) of PS-I complex | swissprot: Photosystem I reaction center subunit psaK, chloroplastic | original description: none
Et_5A_041628	mercator4v6.0	not classified | original description: none
Et_5A_041637	mercator4v6.0	WAK/WAKL protein kinase & EC_2.7 transferase transferring phosphorus-containing group | swissprot: Wall-associated receptor kinase 4 | original de
Et_5A_041683	mercator4v6.0	LHC-related protein *(ELIP) | swissprot: Low molecular mass early light-inducible protein HV90, chloroplastic | original description: none
Et_5A_041686	mercator4v6.0	LHC-related protein *(ELIP) | swissprot: Low molecular mass early light-inducible protein HV90, chloroplastic | original description: none
Et_5A_041694	mercator4v6.0	not classified | original description: none
Et_5A_041702	mercator4v6.0	LHC-related protein *(ELIP) | swissprot: High molecular mass early light-inducible protein HV58, chloroplastic | original description: none
Et_5A_041716	mercator4v6.0	not classified | original description: none
Et_5A_041843	mercator4v6.0	not classified | original description: none
Et_5A_041876	mercator4v6.0	phospholipase-D *(PLD-alpha) & EC_3.1 hydrolase acting on ester bond | swissprot: Phospholipase D alpha 2 | original description: none
Et_5A_041985	mercator4v6.0	transcriptional co-regulator *(AFP) | swissprot: Ninja-family protein 3 | original description: none
Et_5A_042120	mercator4v6.0	not classified | swissprot: Protein neprosin | original description: none
Et_5A_042141	mercator4v6.0	not classified | swissprot: Mavicyanin | original description: none
Et_5A_042168	mercator4v6.0	atypical thioredoxin *(ACHT) | swissprot: Thioredoxin-like 1-1, chloroplastic | original description: none
Et_5A_042183	mercator4v6.0	not classified | original description: none
Et_5A_042194	mercator4v6.0	not classified | swissprot: Dynein 8 kDa light chain, flagellar outer arm | original description: none
Et_5A_042278	mercator4v6.0	component *(PsbQ) of PS-II oxygen-evolving center | swissprot: Oxygen-evolving enhancer protein 3-1, chloroplastic | original description: none
Et_5A_042282	mercator4v6.0	DUF26 protein kinase & EC_3.2 glycosylase & EC_2.7 transferase transferring phosphorus-containing group | swissprot: Cysteine-rich receptor-like pr
Et_5A_042284	mercator4v6.0	EC_3.2 glycosylase | swissprot: Glucan endo-1,3-beta-glucosidase 10 | original description: none
Et_5A_042288	mercator4v6.0	EC_3.2 glycosylase | swissprot: Glucan endo-1,3-beta-glucosidase 13 | original description: none
Et_5A_042386	mercator4v6.0	class-C-V small heat-shock-responsive protein | swissprot: 18.8 kDa class V heat shock protein | original description: none
Et_5A_042478	mercator4v6.0	not classified | swissprot: Expansin-B11 | original description: none
Et_5A_042508	mercator4v6.0	not classified | swissprot: Germin-like protein 8-14 | original description: none
Et_5A_042574	mercator4v6.0	monosaccharide transporter *(STP) | swissprot: Sugar transport protein MST3 | original description: none
Et_5A_042668	mercator4v6.0	not classified | swissprot: Protein DMP1 | original description: none
Et_5A_042675	mercator4v6.0	EC_3.2 glycosylase | swissprot: Glucan endo-1,3-beta-glucosidase 8 | original description: none
Et_5A_042682	mercator4v6.0	ribose 5-phosphate isomerase & ribose 5-phosphate isomerase & EC_5.3 intramolecular oxidoreductase | swissprot: Probable ribose-5-phosphate isomera
Et_5A_042695	mercator4v6.0	LHC-related protein *(ELIP) | swissprot: High molecular mass early light-inducible protein HV58, chloroplastic | original description: none
Et_5A_042701	mercator4v6.0	acidic chitinase *(CHIA) | swissprot: Xylanase inhibitor protein 1 | original description: none
Et_5A_042717	mercator4v6.0	not classified | original description: none
Et_5A_042723	mercator4v6.0	not classified | swissprot: Wound-induced protein 1 | original description: none
Et_5A_042743	mercator4v6.0	not classified | original description: none
Et_5A_042774	mercator4v6.0	RING-H2-class ATL-subclass E3 ubiquitin ligase | swissprot: RING-H2 finger protein ATL3 | original description: none
Et_5A_042781	mercator4v6.0	not classified | swissprot: Dirigent protein 1 | original description: none
Et_5A_042796	mercator4v6.0	not classified | original description: none
Et_5A_042797	mercator4v6.0	not classified | original description: none
Et_5A_042824	mercator4v6.0	not classified | original description: none
Et_5A_042872	mercator4v6.0	not classified | swissprot: Subtilisin-like protease 1 | original description: none
Et_5A_042909	mercator4v6.0	pathogen polygalacturonase inhibitor *(PGIP) | swissprot: Polygalacturonase inhibitor 1 | original description: none
Et_5A_042921	mercator4v6.0	GRAS transcription factor | swissprot: Scarecrow-like protein 23 | original description: none
Et_5A_042936	mercator4v6.0	component *(LHCb1/2/3) of LHC-II complex | swissprot: Chlorophyll a-b binding protein of LHCII type III, chloroplastic | original description: non
Et_5A_042939	mercator4v6.0	organic cation transporter *(OCT) | swissprot: Organic cation/carnitine transporter 2 | original description: none
Et_5A_042988	mercator4v6.0	isocitrate lyase & EC_4.1 carbon-carbon lyase | swissprot: Isocitrate lyase | original description: none
Et_5B_043033	mercator4v6.0	EC_2.3 acyltransferase | swissprot: Protein ENHANCED PSEUDOMONAS SUSCEPTIBILITY 1 | original description: none
Et_5B_043402	mercator4v6.0	EC_1.11 oxidoreductase acting on peroxide as acceptor | swissprot: Peroxidase 70 | original description: none
Et_5B_043507	mercator4v6.0	EC_1.14 oxidoreductase acting on paired donor with incorporation or reduction of molecular oxygen | swissprot: Premnaspirodiene oxygenase | origin
Et_5B_043558	mercator4v6.0	not classified | swissprot: Expansin-B11 | original description: none
Et_5B_043590	mercator4v6.0	EC_3.4 hydrolase acting on peptide bond (peptidase) | swissprot: Serine carboxypeptidase-like 19 | original description: none
Et_5B_043604	mercator4v6.0	small solute transporter *(BT1) | swissprot: Probable folate-biopterin transporter 9, chloroplastic | original description: none
Et_5B_043714	mercator4v6.0	abscisic aldehyde oxidase *(AAO) & EC_1.2 oxidoreductase acting on aldehyde or oxo group of donor | swissprot: Putative aldehyde oxidase-like prote
Et_5B_043719	mercator4v6.0	not classified | original description: none
Et_5B_043736	mercator4v6.0	BBX class-II transcription factor | swissprot: Zinc finger protein CONSTANS-LIKE 13 | original description: none
Et_5B_043738	mercator4v6.0	copper/zinc superoxide dismutase *(CSD) & EC_1.15 oxidoreductase acting on superoxide as acceptor | swissprot: Superoxide dismutase [Cu-Zn] 2 | or
Et_5B_043740	mercator4v6.0	stress-responsive regulatory protein *(TLP) | swissprot: Tubby-like F-box protein 11 | original description: none
Et_5B_043934	mercator4v6.0	component *(CAP-D2A) of condensin I complex | swissprot: Condensin-1 complex subunit CAP-D2 | original description: none
Et_5B_043973	mercator4v6.0	monosaccharide transporter *(STP) | swissprot: Sugar transport protein MST3 | original description: none
Et_5B_043992	mercator4v6.0	EC_1.8 oxidoreductase acting on sulfur group of donor | swissprot: Flavin-containing monooxygenase FMO GS-OX-like 9 | original description: none
Et_5B_044007	mercator4v6.0	not classified | swissprot: Probable inactive purple acid phosphatase 27 | original description: none
Et_5B_044059	mercator4v6.0	regulatory mediator of IRE1-bZIP60 UPR pathway | original description: none
Et_5B_044162	mercator4v6.0	RLCK-Os receptor-like protein kinase & EC_2.7 transferase transferring phosphorus-containing group | swissprot: G-type lectin S-receptor-like serin
Et_5B_044166	mercator4v6.0	not classified | original description: none
Et_5B_044189	mercator4v6.0	component *(PsaK) of PS-I complex | swissprot: Photosystem I reaction center subunit psaK, chloroplastic | original description: none
Et_5B_044253	mercator4v6.0	not classified | original description: none
Et_5B_044254	mercator4v6.0	not classified | original description: none
Et_5B_044282	mercator4v6.0	WAK/WAKL protein kinase & EC_2.7 transferase transferring phosphorus-containing group | swissprot: Wall-associated receptor kinase 2 | original de
Et_5B_044305	mercator4v6.0	not classified | original description: none
Et_5B_044310	mercator4v6.0	TCX/CPP transcription factor *(TSO1) | swissprot: Protein tesmin/TSO1-like CXC 2 | original description: none
Et_5B_044314	mercator4v6.0	ribose 5-phosphate isomerase & ribose 5-phosphate isomerase & EC_5.3 intramolecular oxidoreductase | swissprot: Probable ribose-5-phosphate isomera
Et_5B_044317	mercator4v6.0	LHC-related protein *(ELIP) | swissprot: High molecular mass early light-inducible protein HV58, chloroplastic | original description: none
Et_5B_044318	mercator4v6.0	LHC-related protein *(ELIP) | swissprot: Low molecular mass early light-inducible protein HV90, chloroplastic | original description: none
Et_5B_044464	mercator4v6.0	1-Cys peroxiredoxin *(PER1) & EC_1.11 oxidoreductase acting on peroxide as acceptor | swissprot: 1-Cys peroxiredoxin PER1 | original description:
Et_5B_044480	mercator4v6.0	not classified | original description: none
Et_5B_044576	mercator4v6.0	not classified | swissprot: Dirigent protein 21 | original description: none
Et_5B_044609	mercator4v6.0	galactinol synthase *(GolS) | swissprot: Galactinol synthase 2 | original description: none
Et_5B_044613	mercator4v6.0	not classified | original description: none
Et_5B_044674	mercator4v6.0	transcriptional co-regulator *(AFP) | swissprot: Ninja-family protein 3 | original description: none
Et_5B_044709	mercator4v6.0	GASA precursor polypeptide | original description: none
Et_5B_044713	mercator4v6.0	GARP subgroup PHL transcription factor | swissprot: Myb-related protein 1 | original description: none
Et_5B_044798	mercator4v6.0	atypical thioredoxin *(ACHT) | swissprot: Thioredoxin-like 1-1, chloroplastic | original description: none
Et_5B_044848	mercator4v6.0	not classified | original description: none
Et_5B_044851	mercator4v6.0	not classified | original description: none
Et_5B_044932	mercator4v6.0	EC_3.2 glycosylase | swissprot: Glucan endo-1,3-beta-glucosidase 10 | original description: none
Et_5B_044933	mercator4v6.0	EC_3.2 glycosylase | swissprot: Glucan endo-1,3-beta-glucosidase 13 | original description: none
Et_5B_044959	mercator4v6.0	EC_3.2 glycosylase | swissprot: Glucan endo-1,3-beta-glucosidase 13 | original description: none
Et_5B_044972	mercator4v6.0	Pepsin-type protease & EC_3.4 hydrolase acting on peptide bond (peptidase) | swissprot: Aspartic proteinase nepenthesin-1 | original description:
Et_5B_044981	mercator4v6.0	transcription factor *(WRKY) | swissprot: Transcription factor WRKY45-2 | original description: none
Et_5B_045028	mercator4v6.0	class-C-V small heat-shock-responsive protein | swissprot: 18.8 kDa class V heat shock protein | original description: none
Et_5B_045132	mercator4v6.0	component *(PnsB3/NDF4) of NDH subcomplex B | swissprot: Photosynthetic NDH subunit of subcomplex B 3, chloroplastic | original description: none
Et_5B_045212	mercator4v6.0	component *(PsbX) of PS-II complex | original description: none
Et_5B_045239	mercator4v6.0	not classified | swissprot: CASP-like protein 1D1 | original description: none
Et_5B_045268	mercator4v6.0	not classified | swissprot: Germin-like protein 8-14 | original description: none
Et_5B_045361	mercator4v6.0	receptor component *(PYL/RCAR) of cytoplasm-localized abscisic acid receptor complex | swissprot: Abscisic acid receptor PYL4 | original descript
Et_5B_045410	mercator4v6.0	EC_1.13 oxidoreductase acting on single donor with incorporation of molecular oxygen (oxygenase) & 9-cis-epoxycarotenoid dioxygenase *(NCED) | swi
Et_5B_045421	mercator4v6.0	not classified | swissprot: Carboxylesterase 15 | original description: none
Et_5B_045491	mercator4v6.0	not classified | original description: none
Et_5B_045510	mercator4v6.0	EC_3.1 hydrolase acting on ester bond & phospholipase-D *(PLD-alpha) | swissprot: Phospholipase D alpha 2 | original description: none
Et_5B_045624	mercator4v6.0	not classified | swissprot: Zeamatin | original description: none
Et_5B_045650	mercator4v6.0	pathogen polygalacturonase inhibitor *(PGIP) | swissprot: Polygalacturonase inhibitor 1 | original description: none
Et_5B_045668	mercator4v6.0	organic cation transporter *(OCT) | swissprot: Organic cation/carnitine transporter 2 | original description: none
Et_5B_045722	mercator4v6.0	isocitrate lyase & EC_4.1 carbon-carbon lyase | swissprot: Isocitrate lyase | original description: none
Et_5B_045755	mercator4v6.0	not classified | original description: none
Et_5B_045772	mercator4v6.0	EC_2.4 glycosyltransferase | swissprot: UDP-glycosyltransferase 88B1 | original description: none
Et_6A_045993	mercator4v6.0	cytosolic fructose-bisphosphate aldolase & EC_4.1 carbon-carbon lyase | swissprot: Fructose-bisphosphate aldolase 5, cytosolic | original descript
Et_6A_046012	mercator4v6.0	not classified | original description: none
Et_6A_046226	mercator4v6.0	NAC transcription factor | swissprot: NAC transcription factor 29 | original description: none
Et_6A_046268	mercator4v6.0	EC_1.14 oxidoreductase acting on paired donor with incorporation or reduction of molecular oxygen | swissprot: Geraniol 8-hydroxylase | original d
Et_6A_046269	mercator4v6.0	not classified | swissprot: Probable fatty acyl-CoA reductase 5 | original description: none
Et_6A_046403	mercator4v6.0	not classified | original description: none
Et_6A_046404	mercator4v6.0	not classified | original description: none
Et_6A_046502	mercator4v6.0	LRR-XII protein kinase & EC_2.7 transferase transferring phosphorus-containing group | swissprot: Probable LRR receptor-like serine/threonine-prote
Et_6A_046504	mercator4v6.0	hydroxycinnamoyl-CoA acyltransferase & EC_2.3 acyltransferase | swissprot: Omega-hydroxypalmitate O-feruloyl transferase | original description: n
Et_6A_046623	mercator4v6.0	not classified | original description: none
Et_6A_046827	mercator4v6.0	microtubule-stabilizing factor *(WDL) | swissprot: Protein WVD2-like 3 | original description: none
Et_6A_046932	mercator4v6.0	14-3-3 phosphoprotein-binding protein *(GRF) | swissprot: Putative 14-3-3-like protein GF14-H | original description: none
Et_6A_046989	mercator4v6.0	microtubule plus-end-tracking protein *(SPR1) | swissprot: Protein SPIRAL1-like 3 | original description: none
Et_6A_047088	mercator4v6.0	glutaredoxin | swissprot: Putative glutaredoxin-C14 | original description: none
Et_6A_047091	mercator4v6.0	not classified | original description: none
Et_6A_047102	mercator4v6.0	regulatory protein *(FLZ) of SnRK1 complex | original description: none
Et_6A_047106	mercator4v6.0	magnesium cation:proton antiporter *(MHX) | swissprot: Magnesium/proton exchanger 1 | original description: none
Et_6A_047118	mercator4v6.0	stachyose synthase *(RFS4) | swissprot: Stachyose synthase | original description: none
Et_6A_047164	mercator4v6.0	bifunctional alpha-L-arabinofuranosidase and beta-D-xylosidase *(BXL) & EC_3.2 glycosylase | swissprot: Beta-D-xylosidase 1 | original description
Et_6A_047200	mercator4v6.0	WAK/WAKL protein kinase & EC_2.7 transferase transferring phosphorus-containing group | swissprot: Wall-associated receptor kinase 2 | original de
Et_6A_047207	mercator4v6.0	not classified | swissprot: Disease resistance protein RGA5 | original description: none
Et_6A_047209	mercator4v6.0	acidic chitinase *(CHIA) | swissprot: Xylanase inhibitor protein 1 | original description: none
Et_6A_047229	mercator4v6.0	mitochondrial uncoupling protein *(PUMP) & proton gradient uncoupling protein *(PUMP) | swissprot: Mitochondrial uncoupling protein 1 | original d
Et_6A_047249	mercator4v6.0	not classified | swissprot: Probable staphylococcal-like nuclease CAN2 | original description: none
Et_6A_047310	mercator4v6.0	not classified | swissprot: Protein neprosin | original description: none
Et_6A_047352	mercator4v6.0	not classified | swissprot: Cytosolic invertase 1 | original description: none
Et_6A_047391	mercator4v6.0	not classified | swissprot: Non-specific lipid-transfer protein 4 | original description: none
Et_6A_047435	mercator4v6.0	amino acid transporter *(AAP) | swissprot: Amino acid permease 3 | original description: none
Et_6A_047556	mercator4v6.0	class zeta glutathione S-transferase & maleylacetoacetate isomerase *(MAAI) | swissprot: Glutathione S-transferase zeta class | original descripti
Et_6A_047689	mercator4v6.0	not classified | swissprot: ATP-dependent (S)-NAD(P)H-hydrate dehydratase | original description: none
Et_6A_047709	mercator4v6.0	iron storage protein *(FER) & EC_1.16 oxidoreductase oxidizing metal ion | swissprot: Ferritin-1, chloroplastic | original description: none
Et_6A_047720	mercator4v6.0	bifunctional alpha-L-arabinofuranosidase and beta-D-xylosidase *(BXL) & EC_3.2 glycosylase | swissprot: Probable beta-D-xylosidase 7 | original de
Et_6A_047758	mercator4v6.0	not classified | original description: none
Et_6A_047767	mercator4v6.0	not classified | original description: none
Et_6A_047818	mercator4v6.0	not classified | original description: none
Et_6A_047824	mercator4v6.0	phospholipase-A2 *(sPLA2)) | swissprot: Probable phospholipase A2 homolog 2 | original description: none
Et_6A_047874	mercator4v6.0	acidic chitinase *(CHIA) | swissprot: Xylanase inhibitor protein XIP | original description: none
Et_6A_047948	mercator4v6.0	glutaredoxin | swissprot: Putative glutaredoxin-C14 | original description: none
Et_6A_048006	mercator4v6.0	not classified | original description: none
Et_6A_048058	mercator4v6.0	not classified | original description: none
Et_6A_048130	mercator4v6.0	apyrase *(APY) & EC_3.6 hydrolase acting on acid anhydride | swissprot: Probable apyrase 3 | original description: none
Et_6A_048185	mercator4v6.0	CTP:phosphorylethanolamine cytidylyltransferase *(PECT1) & EC_2.7 transferase transferring phosphorus-containing group | swissprot: Ethanolamine-ph
Et_6B_048265	mercator4v6.0	Pepsin-type protease | original description: none
Et_6B_048488	mercator4v6.0	iron storage protein *(FER) & EC_1.16 oxidoreductase oxidizing metal ion | swissprot: Ferritin-1, chloroplastic | original description: none
Et_6B_048531	mercator4v6.0	not classified | original description: none
Et_6B_048584	mercator4v6.0	not classified | swissprot: Heparanase-like protein 3 | original description: none
Et_6B_048594	mercator4v6.0	not classified | original description: none
Et_6B_048693	mercator4v6.0	not classified | original description: none
Et_6B_048747	mercator4v6.0	phospholipase-A2 *(sPLA2)) | swissprot: Phospholipase A2 homolog 3 | original description: none
Et_6B_048767	mercator4v6.0	wax ester synthase and diacylglycerol acyltransferase *(WSD) | swissprot: Wax ester synthase/diacylglycerol acyltransferase 4 | original descripti
Et_6B_048866	mercator4v6.0	not classified | swissprot: Barwin | original description: none
Et_6B_048868	mercator4v6.0	microtubule-stabilizing factor *(WDL) | swissprot: Protein WVD2-like 3 | original description: none
Et_6B_048877	mercator4v6.0	monosaccharide transporter *(STP) | swissprot: Hexose carrier protein HEX6 | original description: none
Et_6B_048886	mercator4v6.0	metal chelator transporter *(TCR) & nicotianamine efflux transporter *(ENA) | original description: none
Et_6B_049090	mercator4v6.0	not classified | original description: none
Et_6B_049094	mercator4v6.0	glutaredoxin | swissprot: Putative glutaredoxin-C14 | original description: none
Et_6B_049100	mercator4v6.0	regulatory protein *(FLZ) of SnRK1 complex | original description: none
Et_6B_049128	mercator4v6.0	stachyose synthase *(RFS4) | swissprot: Stachyose synthase | original description: none
Et_6B_049199	mercator4v6.0	mitochondrial uncoupling protein *(PUMP) & proton gradient uncoupling protein *(PUMP) | swissprot: Mitochondrial uncoupling protein 1 | original d
Et_6B_049265	mercator4v6.0	not classified | swissprot: Protein neprosin | original description: none
Et_6B_049270	mercator4v6.0	auxin transporter *(AUX/LAX) & auxin transporter *(AUX/LAX) | swissprot: Auxin transporter-like protein 3 | original description: none
Et_6B_049453	mercator4v6.0	not classified | original description: none
Et_6B_049566	mercator4v6.0	not classified | original description: none
Et_6B_049612	mercator4v6.0	not classified | original description: none
Et_6B_049621	mercator4v6.0	bifunctional alpha-L-arabinofuranosidase and beta-D-xylosidase *(BXL) & EC_3.2 glycosylase | swissprot: Probable beta-D-xylosidase 7 | original de
Et_6B_049669	mercator4v6.0	xylulose-1,5-bisphosphate phosphatase *(CbbYa) | swissprot: CBBY-like protein | original description: none
Et_6B_049735	mercator4v6.0	not classified | original description: none
Et_6B_049785	mercator4v6.0	EC_3.1 hydrolase acting on ester bond | swissprot: GDSL esterase/lipase At1g28590 | original description: none
Et_6B_049799	mercator4v6.0	not classified | original description: none
Et_6B_049814	mercator4v6.0	LysM protein kinase & EC_2.7 transferase transferring phosphorus-containing group | swissprot: LysM domain receptor-like kinase 4 | original desc
Et_6B_049844	mercator4v6.0	phospholipase-C *(nPLC)) | swissprot: Non-specific phospholipase C4 | original description: none
Et_6B_049914	mercator4v6.0	glutaredoxin | swissprot: Putative glutaredoxin-C14 | original description: none
Et_6B_049968	mercator4v6.0	not classified | original description: none
Et_6B_049985	mercator4v6.0	fructose 1,6-bisphosphate aldolase & fructose-1,6-bisphosphate aldolase *(FBA1) & EC_4.1 carbon-carbon lyase | swissprot: Fructose-bisphosphate ald
Et_6B_050010	mercator4v6.0	not classified | original description: none
Et_6B_050053	mercator4v6.0	not classified | swissprot: Putative clathrin assembly protein At1g33340 | original description: none
Et_7A_050208	mercator4v6.0	not classified | swissprot: Momilactone A synthase | original description: none
Et_7A_050232	mercator4v6.0	not classified | original description: none
Et_7A_050301	mercator4v6.0	phosphate transporter *(PHT1) & phosphate transporter *(PHT1) | swissprot: Probable inorganic phosphate transporter 1-5 | original description: n
Et_7A_050660	mercator4v6.0	EC_2.7 transferase transferring phosphorus-containing group & phosphatidylinositol 3-phosphate 5-kinase *(FAB1) | swissprot: 1-phosphatidylinositol
Et_7A_050746	mercator4v6.0	malate synthase & EC_2.3 acyltransferase | swissprot: Malate synthase, glyoxysomal | original description: none
Et_7A_050775	mercator4v6.0	substrate adaptor *(BT) of CUL3-BTB E3 ubiquitin ligase complex | swissprot: BTB/POZ and TAZ domain-containing protein 1 | original description: n
Et_7A_050798	mercator4v6.0	not classified | swissprot: Probable galactinol--sucrose galactosyltransferase 2 | original description: none
Et_7A_050870	mercator4v6.0	not classified | swissprot: ATP-dependent 6-phosphofructokinase 2 | original description: none
Et_7A_050871	mercator4v6.0	not classified | swissprot: Disease resistance protein Pik-1 | original description: none
Et_7A_050938	mercator4v6.0	not classified | swissprot: Desiccation-related protein PCC13-62 | original description: none
Et_7A_050949	mercator4v6.0	not classified | swissprot: Neutral/alkaline invertase 3, chloroplastic | original description: none
Et_7A_050974	mercator4v6.0	not classified | original description: none
Et_7A_050975	mercator4v6.0	not classified | original description: none
Et_7A_050981	mercator4v6.0	not classified | swissprot: NDR1/HIN1-like protein 1 | original description: none
Et_7A_051031	mercator4v6.0	not classified | swissprot: PI-PLC X domain-containing protein At5g67130 | original description: none
Et_7A_051185	mercator4v6.0	monosaccharide transporter *(STP) | swissprot: Sugar transport protein MST1 | original description: none
Et_7A_051207	mercator4v6.0	glyceraldehyde 3-phosphate dehydrogenase *(GAPDH) & EC_1.2 oxidoreductase acting on aldehyde or oxo group of donor | swissprot: Glyceraldehyde-3-ph
Et_7A_051265	mercator4v6.0	not classified | original description: none
Et_7A_051522	mercator4v6.0	EC_1.11 oxidoreductase acting on peroxide as acceptor | swissprot: Peroxidase 12 | original description: none
Et_7A_051563	mercator4v6.0	EC_2.4 glycosyltransferase | swissprot: UDP-glycosyltransferase 92A1 | original description: none
Et_7A_051580	mercator4v6.0	copper-containing amine oxidase *(CuAO) & EC_1.4 oxidoreductase acting on CH-NH2 group of donor | swissprot: Amine oxidase [copper-containing] gamm
Et_7A_051586	mercator4v6.0	transketolase & transketolase & EC_2.2 transferase transferring aldehyde or ketonic group | swissprot: Transketolase, chloroplastic | original des
Et_7A_051685	mercator4v6.0	not classified | original description: none
Et_7A_051740	mercator4v6.0	EC_1.11 oxidoreductase acting on peroxide as acceptor | swissprot: Peroxidase 4 | original description: none
Et_7A_051767	mercator4v6.0	clade A phosphatase | swissprot: Probable protein phosphatase 2C 37 | original description: none
Et_7A_051792	mercator4v6.0	not classified | original description: none
Et_7A_051842	mercator4v6.0	not classified | original description: none
Et_7A_051901	mercator4v6.0	E3 ubiquitin ligase | original description: none
Et_7A_051926	mercator4v6.0	bifunctional alpha-L-arabinofuranosidase and beta-D-xylosidase *(BXL) & EC_3.2 glycosylase | swissprot: Beta-D-xylosidase 4 | original description
Et_7A_052022	mercator4v6.0	not classified | swissprot: Polyphenol oxidase, chloroplastic | original description: none
Et_7A_052107	mercator4v6.0	potassium/sodium cation transporter *(HKT) | swissprot: Cation transporter HKT1;1 | original description: none
Et_7A_052112	mercator4v6.0	not classified | original description: none
Et_7A_052121	mercator4v6.0	P2B-type calcium cation-transporting ATPase *(ACA) | swissprot: Calcium-transporting ATPase 5, plasma membrane-type | original description: none
Et_7A_052153	mercator4v6.0	not classified | swissprot: Thylakoid lumenal 29 kDa protein, chloroplastic | original description: none
Et_7A_052307	mercator4v6.0	amino acid transporter *(LHT) | swissprot: Lysine histidine transporter-like 8 | original description: none
Et_7A_052333	mercator4v6.0	EC_3.5 hydrolase acting on carbon-nitrogen bond, other than peptide bond & allantoinase *(ALN) | swissprot: Probable allantoinase | original descr
Et_7A_052336	mercator4v6.0	not classified | swissprot: Probable galactinol--sucrose galactosyltransferase 2 | original description: none
Et_7A_052365	mercator4v6.0	pectin methylesterase | swissprot: Probable pectinesterase 68 | original description: none
Et_7A_052370	mercator4v6.0	not classified | swissprot: 14 kDa proline-rich protein DC2.15 | original description: none
Et_7A_052403	mercator4v6.0	not classified | swissprot: Blue copper protein | original description: none
Et_7A_052410	mercator4v6.0	regulatory protein *(CYCP/CYCU) of cell cycle:w | swissprot: Cyclin-P4-1 | original description: none
Et_7A_052428	mercator4v6.0	HD-ZIP I/II-type transcription factor | swissprot: Homeobox-leucine zipper protein HOX22 | original description: none
Et_7A_052482	mercator4v6.0	bifunctional alpha-L-arabinofuranosidase and beta-D-xylosidase *(BXL) & EC_3.2 glycosylase | swissprot: Probable beta-D-xylosidase 6 | original de
Et_7A_052507	mercator4v6.0	EC_2.4 glycosyltransferase | swissprot: UDP-glycosyltransferase 82A1 | original description: none
Et_7A_052585	mercator4v6.0	inositol transporter *(INT) | swissprot: Probable inositol transporter 2 | original description: none
Et_7A_052611	mercator4v6.0	beta-1,6-galactosyltransferase *(GALT29) | swissprot: Sialyltransferase-like protein 3 | original description: none
Et_7A_052676	mercator4v6.0	not classified | original description: none
Et_7A_052713	mercator4v6.0	not classified | swissprot: Cytosolic invertase 1 | original description: none
Et_7A_052778	mercator4v6.0	GARP subgroup PHL transcription factor | swissprot: Myb family transcription factor RLI1 | original description: none
Et_7A_052792	mercator4v6.0	not classified | original description: none
Et_7A_052833	mercator4v6.0	not classified | swissprot: PLAT domain-containing protein 1 | original description: none
Et_7A_052926	mercator4v6.0	not classified | original description: none
Et_7A_052927	mercator4v6.0	not classified | original description: none
Et_7A_053012	mercator4v6.0	not classified | original description: none
Et_7A_053053	mercator4v6.0	not classified | original description: none
Et_7A_053080	mercator4v6.0	REVEILLE-type transcription factor | swissprot: Protein REVEILLE 1 | original description: none
Et_7A_053137	mercator4v6.0	not classified | original description: none
Et_7A_053165	mercator4v6.0	not classified | swissprot: GEM-like protein 4 | original description: none
Et_7A_053195	mercator4v6.0	not classified | swissprot: Uncharacterized protein At4g06744 | original description: none
Et_7B_053488	mercator4v6.0	not classified | swissprot: Flowering-promoting factor 1-like protein 4 | original description: none
Et_7B_053562	mercator4v6.0	EC_2.7 transferase transferring phosphorus-containing group & phosphatidylinositol 3-phosphate 5-kinase *(FAB1) | swissprot: Putative 1-phosphatidy
Et_7B_053604	mercator4v6.0	not classified | swissprot: ATP-dependent 6-phosphofructokinase 2 | original description: none
Et_7B_053643	mercator4v6.0	not classified | swissprot: Nudix hydrolase 13, mitochondrial | original description: none
Et_7B_053651	mercator4v6.0	not classified | original description: none
Et_7B_053685	mercator4v6.0	alkaline sucrose-specific invertase *(CIN) | swissprot: Neutral/alkaline invertase 3, chloroplastic | original description: none
Et_7B_053741	mercator4v6.0	not classified | original description: none
Et_7B_053742	mercator4v6.0	not classified | original description: none
Et_7B_053776	mercator4v6.0	not classified | swissprot: PI-PLC X domain-containing protein At5g67130 | original description: none
Et_7B_053788	mercator4v6.0	not classified | original description: none
Et_7B_053900	mercator4v6.0	proton gradient uncoupling protein *(PUMP) | swissprot: Mitochondrial uncoupling protein 3 | original description: none
Et_7B_053930	mercator4v6.0	not classified | swissprot: PLAT domain-containing protein 1 | original description: none
Et_7B_053938	mercator4v6.0	component *(LHCb6) of LHC-II complex | swissprot: Chlorophyll a-b binding protein CP24 10B, chloroplastic | original description: none
Et_7B_053953	mercator4v6.0	solute transporter *(AAAP) | swissprot: Amino acid transporter AVT1I | original description: none
Et_7B_054014	mercator4v6.0	not classified | original description: none
Et_7B_054032	mercator4v6.0	not classified | original description: none
Et_7B_054053	mercator4v6.0	not classified | original description: none
Et_7B_054195	mercator4v6.0	plastidial glutamine synthetase *(GLN2) | swissprot: Glutamine synthetase, chloroplastic | original description: none
Et_7B_054318	mercator4v6.0	EC_1.11 oxidoreductase acting on peroxide as acceptor | swissprot: Peroxidase 12 | original description: none
Et_7B_054326	mercator4v6.0	stress-responsive regulatory protein *(TLP) | swissprot: Tubby-like F-box protein 7 | original description: none
Et_7B_054344	mercator4v6.0	clade A phosphatase | swissprot: Probable protein phosphatase 2C 37 | original description: none
Et_7B_054375	mercator4v6.0	not classified | original description: none
Et_7B_054481	mercator4v6.0	not classified | swissprot: Heavy metal-associated isoprenylated plant protein 27 | original description: none
Et_7B_054564	mercator4v6.0	not classified | swissprot: Transcription factor BHLH6 | original description: none
Et_7B_054576	mercator4v6.0	not classified | original description: none
Et_7B_054582	mercator4v6.0	bifunctional alpha-L-arabinofuranosidase and beta-D-xylosidase *(BXL) & EC_3.2 glycosylase | swissprot: Beta-D-xylosidase 4 | original description
Et_7B_054631	mercator4v6.0	not classified | swissprot: PH, RCC1 and FYVE domains-containing protein 1 | original description: none
Et_7B_054761	mercator4v6.0	potassium/sodium cation transporter *(HKT) | swissprot: Cation transporter HKT1;1 | original description: none
Et_7B_054762	mercator4v6.0	not classified | original description: none
Et_7B_054771	mercator4v6.0	P2B-type calcium cation-transporting ATPase *(ACA) | swissprot: Calcium-transporting ATPase 5, plasma membrane-type | original description: none
Et_7B_054853	mercator4v6.0	AHL clade-B transcription factor | swissprot: AT-hook motif nuclear-localized protein 13 | original description: none
Et_7B_054866	mercator4v6.0	component *(NRPD1) of RNA polymerase IV complex | swissprot: DNA-directed RNA polymerase IV subunit 1 | original description: none
Et_7B_054943	mercator4v6.0	regulatory protein *(TMS) of vesicle trafficking | original description: none
Et_7B_054963	mercator4v6.0	EC_3.5 hydrolase acting on carbon-nitrogen bond, other than peptide bond & allantoinase *(ALN) | swissprot: Probable allantoinase | original descr
Et_7B_054976	mercator4v6.0	not classified | original description: none
Et_7B_055014	mercator4v6.0	not classified | swissprot: 14 kDa proline-rich protein DC2.15 | original description: none
Et_7B_055043	mercator4v6.0	subgroup ERF-IX transcription factor | swissprot: Ethylene-responsive transcription factor 5 | original description: none
Et_7B_055053	mercator4v6.0	regulatory protein *(CYCP/CYCU) of cell cycle:w | swissprot: Cyclin-P4-1 | original description: none
Et_7B_055079	mercator4v6.0	HD-ZIP I/II-type transcription factor | swissprot: Homeobox-leucine zipper protein HOX22 | original description: none
Et_7B_055088	mercator4v6.0	BBX class-IV transcription factor | swissprot: B-box zinc finger protein 21 | original description: none
Et_7B_055113	mercator4v6.0	thioredoxin *(TRX-M) | swissprot: Thioredoxin M2, chloroplastic | original description: none
Et_7B_055160	mercator4v6.0	adenosine kinase *(ADK) & EC_2.7 transferase transferring phosphorus-containing group | swissprot: Adenosine kinase 2 | original description: none
Et_7B_055241	mercator4v6.0	adenine phosphoribosyltransferase *(APT) & EC_2.4 glycosyltransferase | swissprot: Adenine phosphoribosyltransferase 2 | original description: non
Et_7B_055322	mercator4v6.0	bHLH class-IX transcription factor | swissprot: Transcription factor bHLH128 | original description: none
Et_7B_055360	mercator4v6.0	substrate adaptor *(BT) of CUL3-BTB E3 ubiquitin ligase complex | swissprot: BTB/POZ and TAZ domain-containing protein 2 | original description: n
Et_7B_055367	mercator4v6.0	EC_2.1 transferase transferring one-carbon group & protein-L-isoaspartate methyltransferase | swissprot: Protein-L-isoaspartate O-methyltransferase
Et_7B_055368	mercator4v6.0	not classified | swissprot: Probable galactinol--sucrose galactosyltransferase 2 | original description: none
Et_7B_055427	mercator4v6.0	not classified | original description: none
Et_7B_055519	mercator4v6.0	regulatory protein *(VQ17) of WRKY transcription factor activity | original description: none
Et_7B_055537	mercator4v6.0	not classified | original description: none
Et_7B_055557	mercator4v6.0	not classified | original description: none
Et_7B_055584	mercator4v6.0	not classified | swissprot: Cysteine proteinase inhibitor 10 | original description: none
Et_7B_055603	mercator4v6.0	not classified | swissprot: PLAT domain-containing protein 2 | original description: none
Et_7B_055636	mercator4v6.0	not classified | original description: none
Et_7B_055695	mercator4v6.0	transketolase & transketolase & EC_2.2 transferase transferring aldehyde or ketonic group | swissprot: Transketolase, chloroplastic | original des
Et_7B_055696	mercator4v6.0	EC_1.14 oxidoreductase acting on paired donor with incorporation or reduction of molecular oxygen | swissprot: Cytochrome P450 89A9 | original de
Et_7B_055711	mercator4v6.0	RGF precursor polypeptide | original description: none
Et_7B_055843	mercator4v6.0	not classified | original description: none
Et_7B_055928	mercator4v6.0	not classified | swissprot: GEM-like protein 4 | original description: none
Et_7B_055940	mercator4v6.0	not classified | swissprot: Protein S40-4 | original description: none
Et_7B_055945	mercator4v6.0	not classified | original description: none
Et_7B_055968	mercator4v6.0	inositol transporter *(INT) | swissprot: Probable inositol transporter 2 | original description: none
Et_7B_056037	mercator4v6.0	EC_3.2 glycosylase | swissprot: Beta-glucosidase 12 | original description: none
Et_8A_056202	mercator4v6.0	EC_2.4 glycosyltransferase | swissprot: Xyloglucan endotransglycosylase/hydrolase protein 8 | original description: none
Et_8A_056456	mercator4v6.0	protein involved in PS-II assembly *(CYP38) & peptidyl-prolyl cis-trans isomerase *(CYP37/CYP38) & EC_5.2 cis-trans-isomerase | swissprot: Peptidyl
Et_8A_056480	mercator4v6.0	not classified | original description: none
Et_8A_056525	mercator4v6.0	not classified | original description: none
Et_8A_056558	mercator4v6.0	EC_3.2 glycosylase | swissprot: Beta-glucosidase 31 | original description: none
Et_8A_056674	mercator4v6.0	not classified | original description: none
Et_8A_056678	mercator4v6.0	EC_2.4 glycosyltransferase | swissprot: Xyloglucan endotransglycosylase/hydrolase protein 8 | original description: none
Et_8A_056744	mercator4v6.0	regulatory protein *(TET8/9) of extracellular vesicle trafficking | swissprot: Tetraspanin-7 | original description: none
Et_8A_056829	mercator4v6.0	EC_1.14 oxidoreductase acting on paired donor with incorporation or reduction of molecular oxygen | swissprot: Cytochrome P450 99A2 | original des
Et_8A_056884	mercator4v6.0	not classified | swissprot: F-box protein PP2-B15 | original description: none
Et_8A_056910	mercator4v6.0	anion transporter *(NRT1/PTR) | swissprot: Protein NRT1/ PTR FAMILY 6.3 | original description: none
Et_8A_056932	mercator4v6.0	circadian clock core oscillator protein *(LHY/CCA1) & REVEILLE-type transcription factor | swissprot: Protein CCA1 | original description: none
Et_8A_057001	mercator4v6.0	not classified | swissprot: Glycerophosphodiester phosphodiesterase GDPD1, chloroplastic | original description: none
Et_8A_057019	mercator4v6.0	not classified | original description: none
Et_8A_057027	mercator4v6.0	not classified | swissprot: Putative germin-like protein 12-4 | original description: none
Et_8A_057031	mercator4v6.0	not classified | swissprot: Germin-like protein 12-2 | original description: none
Et_8A_057069	mercator4v6.0	NAC transcription factor | swissprot: NAC domain-containing protein 21/22 | original description: none
Et_8A_057119	mercator4v6.0	EC_1.1 oxidoreductase acting on CH-OH group of donor | swissprot: Probable cinnamyl alcohol dehydrogenase 5 | original description: none
Et_8A_057189	mercator4v6.0	not classified | swissprot: Uclacyanin 1 | original description: none
Et_8A_057257	mercator4v6.0	not classified | original description: none
Et_8A_057273	mercator4v6.0	not classified | original description: none
Et_8A_057459	mercator4v6.0	regulatory mediator of IRE1-bZIP60 UPR pathway | original description: none
Et_8A_057500	mercator4v6.0	di-/tricarboxylate transporter *(TDT) | swissprot: Tonoplast dicarboxylate transporter | original description: none
Et_8A_057517	mercator4v6.0	proton:sodium cation antiporter *(NHX) | swissprot: Sodium/hydrogen exchanger 6 | original description: none
Et_8A_057625	mercator4v6.0	regulatory protein *(MRF1) involved in flowering modulation | swissprot: Phosphatidylinositol 4-phosphate 5-kinase 8 | original description: none
Et_8A_057658	mercator4v6.0	not classified | original description: none
Et_8A_057690	mercator4v6.0	not classified | original description: none
Et_8A_057727	mercator4v6.0	EC_1.2 oxidoreductase acting on aldehyde or oxo group of donor & NADP-dependent glyceraldehyde 3-phosphate dehydrogenase | swissprot: NADP-dependen
Et_8A_057796	mercator4v6.0	not classified | swissprot: Annexin D5 | original description: none
Et_8A_057804	mercator4v6.0	betaine-aldehyde dehydrogenase & EC_1.2 oxidoreductase acting on aldehyde or oxo group of donor | swissprot: Aminoaldehyde dehydrogenase 1a | orig
Et_8A_057942	mercator4v6.0	not classified | original description: none
Et_8A_057995	mercator4v6.0	not classified | swissprot: UPF0481 protein At3g47200 | original description: none
Et_8A_058029	mercator4v6.0	EC_2.4 glycosyltransferase | swissprot: Xyloglucan endotransglycosylase/hydrolase protein 8 | original description: none
Et_8A_058041	mercator4v6.0	DUF26 protein kinase & EC_2.7 transferase transferring phosphorus-containing group | swissprot: Cysteine-rich receptor-like protein kinase 10 | or
Et_8A_058061	mercator4v6.0	not classified | original description: none
Et_8A_058192	mercator4v6.0	EC_1.11 oxidoreductase acting on peroxide as acceptor | swissprot: Peroxidase 47 | original description: none
Et_8A_058258	mercator4v6.0	not classified | swissprot: Thylakoid lumenal 19 kDa protein, chloroplastic | original description: none
Et_8A_058316	mercator4v6.0	not classified | original description: none
Et_8A_058379	mercator4v6.0	EC_3.1 hydrolase acting on ester bond & pectin methylesterase | swissprot: Probable pectinesterase/pectinesterase inhibitor 32 | original descrip
Et_8A_058389	mercator4v6.0	not classified | original description: none
Et_8A_058406	mercator4v6.0	T2-type RNase *(RNS) | swissprot: Ribonuclease 1 | original description: none
Et_8B_058543	mercator4v6.0	isoprenyl diphosphate synthase *(IDS) | swissprot: Geranylgeranyl pyrophosphate synthase, chloroplastic | original description: none
Et_8B_058544	mercator4v6.0	not classified | swissprot: Momilactone A synthase | original description: none
Et_8B_058578	mercator4v6.0	cellulose synthase CSC-interactive protein *(TED) | original description: none
Et_8B_058599	mercator4v6.0	not classified | original description: none
Et_8B_058694	mercator4v6.0	subunit D of V-type ATPase peripheral V1 subcomplex | swissprot: V-type proton ATPase subunit D | original description: none
Et_8B_058846	mercator4v6.0	not classified | swissprot: ABC transporter F family member 1 | original description: none
Et_8B_058998	mercator4v6.0	peptidyl-prolyl cis-trans isomerase *(FKBP16-3) | swissprot: Peptidyl-prolyl cis-trans isomerase FKBP16-3, chloroplastic | original description: n
Et_8B_059045	mercator4v6.0	EC_2.4 glycosyltransferase | swissprot: Xyloglucan endotransglycosylase/hydrolase protein 8 | original description: none
Et_8B_059120	mercator4v6.0	not classified | swissprot: Tetraspanin-8 | original description: none
Et_8B_059237	mercator4v6.0	Nodulin-26-like intrinsic protein *(NIP) | swissprot: Aquaporin NIP3-2 | original description: none
Et_8B_059244	mercator4v6.0	not classified | swissprot: F-box protein PP2-B10 | original description: none
Et_8B_059271	mercator4v6.0	not classified | swissprot: Glycerophosphodiester phosphodiesterase GDPD1, chloroplastic | original description: none
Et_8B_059355	mercator4v6.0	not classified | swissprot: ACT domain-containing protein ACR4 | original description: none
Et_8B_059360	mercator4v6.0	EC_2.3 acyltransferase | swissprot: Phenolic glucoside malonyltransferase 2 | original description: none
Et_8B_059396	mercator4v6.0	not classified | swissprot: Germin-like protein 12-2 | original description: none
Et_8B_059415	mercator4v6.0	nickel-dependent lactoyl-glutathione lyase *(GLX-I1/2) & EC_4.4 carbon-sulfur lyase | swissprot: Lactoylglutathione lyase | original description:
Et_8B_059667	mercator4v6.0	MADS/AGL transcription factor | swissprot: MADS-box transcription factor 26 | original description: none
Et_8B_059767	mercator4v6.0	MtcC-type solute transporter | swissprot: Probable mitochondrial adenine nucleotide transporter BTL1 | original description: none
Et_8B_059843	mercator4v6.0	di-/tricarboxylate transporter *(TDT) | swissprot: Tonoplast dicarboxylate transporter | original description: none
Et_8B_059920	mercator4v6.0	MYB class-R2R3 subgroup-10/24 transcription factor | swissprot: Transcription factor MYB93 | original description: none
Et_8B_059985	mercator4v6.0	regulatory protein *(MRF1) involved in flowering modulation | swissprot: Phosphatidylinositol 4-phosphate 5-kinase 8 | original description: none
Et_8B_059999	mercator4v6.0	EC_1.14 oxidoreductase acting on paired donor with incorporation or reduction of molecular oxygen | swissprot: Cytochrome P450 76M5 | original des
Et_8B_060017	mercator4v6.0	not classified | original description: none
Et_8B_060044	mercator4v6.0	not classified | original description: none
Et_8B_060052	mercator4v6.0	regulatory protein *(FLZ) of SnRK1 complex | original description: none
Et_8B_060064	mercator4v6.0	not classified | original description: none
Et_8B_060153	mercator4v6.0	assembly factor involved in RuBisCo assembly *(RbcX) | swissprot: Chaperonin-like RBCX protein 1, chloroplastic | original description: none
Et_8B_060164	mercator4v6.0	betaine-aldehyde dehydrogenase | swissprot: Aminoaldehyde dehydrogenase 1a | original description: none
Et_8B_060174	mercator4v6.0	not classified | original description: none
Et_8B_060225	mercator4v6.0	component *(MPC1) of MPC pyruvate carrier complex & component *(MPC1) of mitochondrial pyruvate transporter | swissprot: Mitochondrial pyruvate car
Et_8B_060404	mercator4v6.0	p-coumarate:CoA ligase *(4CL) & p-coumarate:CoA ligase *(4CL) & EC_6.2 ligase forming carbon-sulfur bond | swissprot: 4-coumarate--CoA ligase 1 |
Et_8B_060432	mercator4v6.0	amino acid transporter *(AAP) | swissprot: Amino acid permease 3 | original description: none
Et_8B_060476	mercator4v6.0	not classified | swissprot: Putative germin-like protein 12-4 | original description: none
Et_8B_060541	mercator4v6.0	EC_1.11 oxidoreductase acting on peroxide as acceptor | swissprot: Peroxidase 47 | original description: none
Et_8B_060559	mercator4v6.0	not classified | swissprot: Auxin-induced in root cultures protein 12 | original description: none
Et_8B_060860	mercator4v6.0	protein involved in PS-II assembly *(CYP38) & peptidyl-prolyl cis-trans isomerase *(CYP37/CYP38) & EC_5.2 cis-trans-isomerase | swissprot: Peptidyl
Et_9A_060949	mercator4v6.0	not classified | original description: none
Et_9A_060950	mercator4v6.0	not classified | original description: none
Et_9A_060952	mercator4v6.0	MYBR-R-type transcription factor | swissprot: Probable transcription factor At5g61620 | original description: none
Et_9A_060985	mercator4v6.0	not classified | original description: none
Et_9A_061088	mercator4v6.0	not classified | original description: none
Et_9A_061147	mercator4v6.0	not classified | original description: none
Et_9A_061224	mercator4v6.0	EC_2.7 transferase transferring phosphorus-containing group | swissprot: Probable receptor-like protein kinase At5g39030 | original description: n
Et_9A_061258	mercator4v6.0	not classified | original description: none
Et_9A_061279	mercator4v6.0	not classified | original description: none
Et_9A_061348	mercator4v6.0	not classified | swissprot: CASP-like protein 1C1 | original description: none
Et_9A_061647	mercator4v6.0	not classified | original description: none
Et_9A_061716	mercator4v6.0	not classified | original description: none
Et_9A_061737	mercator4v6.0	not classified | original description: none
Et_9A_061795	mercator4v6.0	solute transporter *(UmamiT) | swissprot: WAT1-related protein At5g07050 | original description: none
Et_9A_061803	mercator4v6.0	anion transporter *(NRT1/PTR) | swissprot: Protein NRT1/ PTR FAMILY 3.1 | original description: none
Et_9A_061815	mercator4v6.0	beta-N-acetylhexosaminidase *(HEXO) & EC_3.2 glycosylase | swissprot: Beta-hexosaminidase 3 | original description: none
Et_9A_061899	mercator4v6.0	not classified | original description: none
Et_9A_061900	mercator4v6.0	not classified | original description: none
Et_9A_061918	mercator4v6.0	cytosolic fructose-1,6-bisphosphatase & cytosolic fructose-1,6-bisphosphatase & EC_3.1 hydrolase acting on ester bond | swissprot: Fructose-1,6-bis
Et_9A_061944	mercator4v6.0	not classified | original description: none
Et_9A_061961	mercator4v6.0	not classified | original description: none
Et_9A_061969	mercator4v6.0	pyrroline-5-carboxylate synthetase & EC_1.2 oxidoreductase acting on aldehyde or oxo group of donor | swissprot: Delta-1-pyrroline-5-carboxylate sy
Et_9A_061974	mercator4v6.0	clade A phosphatase | swissprot: Probable protein phosphatase 2C 49 | original description: none
Et_9A_061979	mercator4v6.0	laccase multi-copper oxidoreductase *(LAC2/LAC17) & EC_1.10 oxidoreductase acting on diphenol or related substance as donor | swissprot: Laccase-13
Et_9A_062116	mercator4v6.0	regulatory subunit beta of SNF1-related SnRK1 kinase complex & regulatory subunit beta of SnRK1 kinase complex | swissprot: SNF1-related protein ki
Et_9A_062260	mercator4v6.0	not classified | swissprot: Katanin p60 ATPase-containing subunit A1 | original description: none
Et_9A_062275	mercator4v6.0	EC_2.7 transferase transferring phosphorus-containing group & large subunit of ADP-glucose pyrophosphorylase | swissprot: Glucose-1-phosphate adeny
Et_9A_062282	mercator4v6.0	RADIALIS-type transcription factor | swissprot: Protein RADIALIS-like 1 | original description: none
Et_9A_062311	mercator4v6.0	mitochondrial NAD-dependent malate dehydrogenase | swissprot: Malate dehydrogenase 1, mitochondrial | original description: none
Et_9A_062318	mercator4v6.0	clade A phosphatase | swissprot: Protein phosphatase 2C 51 | original description: none
Et_9A_062345	mercator4v6.0	scaffold component *(ISU1/2/3) of mitochondrial ISC system assembly phase | swissprot: Iron-sulfur cluster assembly protein 1 | original descripti
Et_9A_062351	mercator4v6.0	cold-responsive regulatory protein *(COR413-TM) | swissprot: Cold-regulated 413 inner membrane protein 1, chloroplastic | original description: no
Et_9A_062397	mercator4v6.0	Pepsin-type protease | swissprot: Aspartic proteinase NANA, chloroplast | original description: none
Et_9A_062407	mercator4v6.0	NADH-dependent glutamate synthase & EC_1.4 oxidoreductase acting on CH-NH2 group of donor | swissprot: Glutamate synthase 2 [NADH], chloroplastic
Et_9A_062435	mercator4v6.0	phospho-base N-methyltransferase & EC_2.1 transferase transferring one-carbon group | swissprot: Phosphoethanolamine N-methyltransferase 1 | origi
Et_9A_062466	mercator4v6.0	not classified | swissprot: Late embryogenesis abundant protein, group 3 | original description: none
Et_9A_062481	mercator4v6.0	regulatory phosphatase component *(ABI1/ABI2) of cytoplasm-localized abscisic acid receptor complex & clade A phosphatase | swissprot: Protein phos
Et_9A_062498	mercator4v6.0	not classified | original description: none
Et_9A_062504	mercator4v6.0	not classified | original description: none
Et_9A_062541	mercator4v6.0	EC_2.7 transferase transferring phosphorus-containing group | swissprot: Putative leucine-rich repeat receptor-like protein kinase At2g19210 | ori
Et_9A_062560	mercator4v6.0	cytosolic chaperone *(Hsp101) | swissprot: Chaperone protein ClpB1 | original description: none
Et_9A_062686	mercator4v6.0	not classified | swissprot: Heavy metal-associated isoprenylated plant protein 36 | original description: none
Et_9A_062877	mercator4v6.0	transcriptional repressor *(IAA/AUX) | swissprot: Auxin-responsive protein IAA15 | original description: none
Et_9A_062927	mercator4v6.0	not classified | swissprot: Germin-like protein 5-1 | original description: none
Et_9A_062942	mercator4v6.0	bHLH class-IVd transcription factor | swissprot: Putative transcription factor bHLH041 | original description: none
Et_9A_062948	mercator4v6.0	B-G-class Rab-GDF protein | original description: none
Et_9A_062962	mercator4v6.0	gibberellin 2-oxidase & EC_1.14 oxidoreductase acting on paired donor with incorporation or reduction of molecular oxygen | swissprot: Gibberellin
Et_9A_062991	mercator4v6.0	anion channel *(SLAC) | swissprot: S-type anion channel SLAH3 | original description: none
Et_9A_062993	mercator4v6.0	sugar efflux transporter *(SWEET) | swissprot: Bidirectional sugar transporter SWEET3a | original description: none
Et_9A_063046	mercator4v6.0	tonoplast intrinsic protein *(TIP) | swissprot: Aquaporin TIP4-2 | original description: none
Et_9A_063070	mercator4v6.0	glycerol-3-phosphate acyltransferase *(GPAT) | swissprot: Probable glycerol-3-phosphate acyltransferase 3 | original description: none
Et_9A_063091	mercator4v6.0	dehydroascorbate reductase *(DHAR) | swissprot: Probable glutathione S-transferase DHAR1, cytosolic | original description: none
Et_9A_063115	mercator4v6.0	cofactor of plastid-encoded RNA polymerase *(TAC16) | swissprot: Protein PLASTID TRANSCRIPTIONALLY ACTIVE 16, chloroplastic | original description
Et_9A_063155	mercator4v6.0	SnRK3 SNF1-related protein kinase & CBL-dependent protein kinase *(CIPK) & EC_2.7 transferase transferring phosphorus-containing group | swissprot:
Et_9A_063188	mercator4v6.0	translation termination factor *(eRF1) | swissprot: Eukaryotic peptide chain release factor subunit 1-3 | original description: none
Et_9A_063209	mercator4v6.0	not classified | swissprot: Protein RETICULATA-RELATED 4, chloroplastic | original description: none
Et_9A_063215	mercator4v6.0	not classified | swissprot: Peptide-N4-(N-acetyl-beta-glucosaminyl)asparagine amidase A | original description: none
Et_9A_063242	mercator4v6.0	RKF3 protein kinase & EC_2.7 transferase transferring phosphorus-containing group | swissprot: Probable receptor-like protein kinase At1g11050 |
Et_9A_063249	mercator4v6.0	not classified | original description: none
Et_9A_063272	mercator4v6.0	not classified | swissprot: Probable protein phosphatase 2C 49 | original description: none
Et_9A_063286	mercator4v6.0	bZIP class-S/SE transcription factor | swissprot: bZIP transcription factor 53 | original description: none
Et_9A_063292	mercator4v6.0	not classified | original description: none
Et_9A_063301	mercator4v6.0	not classified | swissprot: Expansin-A4 | original description: none
Et_9A_063331	mercator4v6.0	substrate adaptor *(EDL) of SCF E3 ubiquitin ligase complex | swissprot: EID1-like F-box protein 3 | original description: none
Et_9A_063507	mercator4v6.0	Fasciclin-type arabinogalactan protein | swissprot: Fasciclin-like arabinogalactan protein 11 | original description: none
Et_9A_063530	mercator4v6.0	DVL/RTFL precursor polypeptide | original description: none
Et_9A_063542	mercator4v6.0	TZF-type post-transcriptional regulator | swissprot: Zinc finger CCCH domain-containing protein 35 | original description: none
Et_9B_063696	mercator4v6.0	not classified | original description: none
Et_9B_063782	mercator4v6.0	not classified | original description: none
Et_9B_063878	mercator4v6.0	zf-HD-type transcription factor | swissprot: Zinc-finger homeodomain protein 6 | original description: none
Et_9B_063901	mercator4v6.0	not classified | original description: none
Et_9B_063904	mercator4v6.0	transcriptional regulator *(TEM) involved in photoperiod pathway & transcription factor *(EDF) | swissprot: AP2/ERF and B3 domain-containing protei
Et_9B_063928	mercator4v6.0	not classified | original description: none
Et_9B_063983	mercator4v6.0	not classified | original description: none
Et_9B_064015	mercator4v6.0	dehydroascorbate reductase *(DHAR) | swissprot: Probable glutathione S-transferase DHAR1, cytosolic | original description: none
Et_9B_064148	mercator4v6.0	not classified | swissprot: Clavaminate synthase-like protein At3g21360 | original description: none
Et_9B_064299	mercator4v6.0	not classified | original description: none
Et_9B_064385	mercator4v6.0	anion transporter *(NRT1/PTR) | swissprot: Protein NRT1/ PTR FAMILY 3.1 | original description: none
Et_9B_064425	mercator4v6.0	EC_1.14 oxidoreductase acting on paired donor with incorporation or reduction of molecular oxygen | swissprot: Zealexin A1 synthase | original des
Et_9B_064458	mercator4v6.0	MYB class-R2R3 subgroup-4 transcription factor | swissprot: MYB-like transcription factor 4 | original description: none
Et_9B_064529	mercator4v6.0	not classified | original description: none
Et_9B_064539	mercator4v6.0	EC_2.7 transferase transferring phosphorus-containing group | swissprot: Probable LRR receptor-like serine/threonine-protein kinase At1g05700 | or
Et_9B_064547	mercator4v6.0	clade A phosphatase | swissprot: Probable protein phosphatase 2C 49 | original description: none
Et_9B_064548	mercator4v6.0	not classified | original description: none
Et_9B_064600	mercator4v6.0	not classified | original description: none
Et_9B_064627	mercator4v6.0	not classified | swissprot: Expansin-A4 | original description: none
Et_9B_064650	mercator4v6.0	LRR-VIII-1 protein kinase & EC_2.7 transferase transferring phosphorus-containing group & hydrogen peroxide receptor kinase *(HPCA) | swissprot: Le
Et_9B_064663	mercator4v6.0	arabinogalactan protein *(Xylogen) | original description: none
Et_9B_064759	mercator4v6.0	calcium-permeable channel *(OSCA) | swissprot: CSC1-like protein At3g21620 | original description: none
Et_9B_064805	mercator4v6.0	not classified | swissprot: ATPase family AAA domain-containing protein FIGL1 | original description: none
Et_9B_064835	mercator4v6.0	EC_2.7 transferase transferring phosphorus-containing group & large subunit of ADP-glucose pyrophosphorylase | swissprot: Glucose-1-phosphate adeny
Et_9B_064862	mercator4v6.0	mitochondrial NAD-dependent malate dehydrogenase | swissprot: Malate dehydrogenase 1, mitochondrial | original description: none
Et_9B_064873	mercator4v6.0	clade A phosphatase | swissprot: Protein phosphatase 2C 51 | original description: none
Et_9B_064881	mercator4v6.0	transcription factor *(WRKY) | swissprot: Transcription factor WRKY19 | original description: none
Et_9B_064892	mercator4v6.0	scaffold component *(ISU1/2/3) of mitochondrial ISC system assembly phase | swissprot: Iron-sulfur cluster assembly protein 1 | original descripti
Et_9B_064942	mercator4v6.0	not classified | original description: none
Et_9B_064984	mercator4v6.0	NADH-dependent glutamate synthase & EC_1.4 oxidoreductase acting on CH-NH2 group of donor | swissprot: Glutamate synthase 2 [NADH], chloroplastic
Et_9B_064994	mercator4v6.0	MYB class-R2R3 subgroup-14 transcription factor | swissprot: Transcription factor RAX3 | original description: none
Et_9B_065010	mercator4v6.0	not classified | original description: none
Et_9B_065030	mercator4v6.0	EC_3.2 glycosylase | swissprot: Probable polygalacturonase At1g80170 | original description: none
Et_9B_065033	mercator4v6.0	not classified | swissprot: Late embryogenesis abundant protein, group 3 | original description: none
Et_9B_065045	mercator4v6.0	clade A phosphatase | swissprot: Protein phosphatase 2C 50 | original description: none
Et_9B_065046	mercator4v6.0	delta-1-pyrroline-5-carboxylate dehydrogenase | swissprot: Probable aldehyde dehydrogenase | original description: none
Et_9B_065055	mercator4v6.0	not classified | swissprot: Protein IQ-DOMAIN 31 | original description: none
Et_9B_065062	mercator4v6.0	not classified | original description: none
Et_9B_065074	mercator4v6.0	not classified | original description: none
Et_9B_065083	mercator4v6.0	component *(NQO6/PSST) of NADH dehydrogenase electron output (module Q) | swissprot: NADH dehydrogenase [ubiquinone] iron-sulfur protein 7, mitocho
Et_9B_065202	mercator4v6.0	not classified | original description: none
Et_9B_065396	mercator4v6.0	not classified | original description: none
Et_9B_065443	mercator4v6.0	transcription factor *(WRKY) | swissprot: Probable WRKY transcription factor 50 | original description: none
Et_9B_065455	mercator4v6.0	hexokinase | swissprot: Hexokinase-7 | original description: none
Et_9B_065471	mercator4v6.0	not classified | swissprot: Germin-like protein 5-1 | original description: none
Et_9B_065475	mercator4v6.0	not classified | original description: none
Et_9B_065549	mercator4v6.0	EC_2.7 transferase transferring phosphorus-containing group | swissprot: G-type lectin S-receptor-like serine/threonine-protein kinase At2g19130 |
Et_9B_065634	mercator4v6.0	not classified | swissprot: CASP-like protein 1C1 | original description: none
Et_9B_065635	mercator4v6.0	aminodeoxychorismate lyase | swissprot: D-amino-acid transaminase, chloroplastic | original description: none
Et_9B_065766	mercator4v6.0	not classified | original description: none
Et_9B_065803	mercator4v6.0	translation termination factor *(eRF1) | swissprot: Eukaryotic peptide chain release factor subunit 1-3 | original description: none
Et_9B_065804	mercator4v6.0	EC_3.2 glycosylase | swissprot: Lichenase-2 (Fragment) | original description: none
Et_9B_065833	mercator4v6.0	Pepsin-type protease | swissprot: Probable aspartic proteinase GIP2 | original description: none
Et_9B_065844	mercator4v6.0	ethylene signal modulator *(ARGOS) | original description: none
Et_9B_065881	mercator4v6.0	not classified | original description: none
Et_9B_065887	mercator4v6.0	not classified | original description: none
Et_9B_065890	mercator4v6.0	not classified | original description: none
Et_9B_065919	mercator4v6.0	protein involved in PS-II assembly *(DEAP2) | original description: none
Et_9B_065925	mercator4v6.0	substrate adaptor *(EDL) of SCF E3 ubiquitin ligase complex | swissprot: EID1-like F-box protein 3 | original description: none
Et_9B_065941	mercator4v6.0	not classified | original description: none
Et_9B_065943	mercator4v6.0	AS2/LOB transcription factor | swissprot: LOB domain-containing protein 40 | original description: none
Et_9B_065976	mercator4v6.0	RADIALIS-type transcription factor | swissprot: Protein RADIALIS-like 1 | original description: none
Et_9B_066008	mercator4v6.0	not classified | original description: none
Et_9B_066021	mercator4v6.0	bHLH class-VIIIb transcription factor | swissprot: Transcription factor LATE FLOWERING | original description: none
Et_9B_066066	mercator4v6.0	not classified | original description: none
Et_9B_066112	mercator4v6.0	Papain-type subclass RD21/XCP thiol protease & cysteine protease *(XCP1/2) involved in Programmed Cell Death & EC_3.4 hydrolase acting on peptide
Et_9B_066134	mercator4v6.0	not classified | swissprot: Embryo-specific protein ATS3B | original description: none
Et_9B_066142	mercator4v6.0	DVL/RTFL precursor polypeptide | original description: none
Et_9B_066164	mercator4v6.0	TZF-type post-transcriptional regulator | swissprot: Zinc finger CCCH domain-containing protein 35 | original description: none
Et_9B_066232	mercator4v6.0	not classified | swissprot: ABC transporter C family member 10 | original description: none

## Sheet: Table S4
Table S4. MapMan overview of DEGs related to abiotic/biotic stress
Upregulated Genes							Downregulated Genes
BinCode	BinName	id	type	description	Fold change		BinCode	BinName	id	type	description	Fold change
10.6.2	cell wall.degradation.mannan-xylose-arabinose-fucose	et_4a_034247.cds	Transcript	(loc_os03g61280.1 : 566.0) no description available & (at5g66460 : 365.0) Glycosyl hydrolase superfamily protein; FUNCTIONS IN: cation binding, hydrolase activity, hydrolyzing O-glycosyl compounds, catalytic activity; INVOLVED IN: carbohydrate metabolic process; LOCATED IN: endomembrane system; EXPRESSED IN: 17 plant structures; EXPRESSED DURING: 4 anthesis, C globular stage, 4 leaf senescence st…	2.97248		10.5.1.1	cell wall.cell wall proteins.AGPs.AGP	et_9a_063507.cds	Transcript	(loc_os05g07060.1 : 216.0) no description available & (at5g03170 : 159.0) FASCICLIN-like arabinogalactan-protein 11 (FLA11); CONTAINS InterPro DOMAIN/s: FAS1 domain (InterPro:IPR000782); BEST Arabidopsis thaliana protein match is: FASCICLIN-like arabinogalactan-protein 12 (TAIR:AT5G60490.1); Has 965 Blast hits to 948 proteins in 162 species: Archae - 18; Bacteria - 233; Metazoa - 22; Fungi - 18; …	-4.74282
10.6.2	cell wall.degradation.mannan-xylose-arabinose-fucose	et_4b_038391.cds	Transcript	(loc_os03g61280.1 : 384.0) no description available & (at5g66460 : 266.0) Glycosyl hydrolase superfamily protein; FUNCTIONS IN: cation binding, hydrolase activity, hydrolyzing O-glycosyl compounds, catalytic activity; INVOLVED IN: carbohydrate metabolic process; LOCATED IN: endomembrane system; EXPRESSED IN: 17 plant structures; EXPRESSED DURING: 4 anthesis, C globular stage, 4 leaf senescence st…	4.94835		10.5.3	cell wall.cell wall proteins.LRR	et_4a_035330.cds1	Transcript	(loc_os03g43650.1 : 541.0) no description available & (at3g22800 : 342.0) Leucine-rich repeat (LRR) family protein; FUNCTIONS IN: structural constituent of cell wall; LOCATED IN: endomembrane system; EXPRESSED IN: 8 plant structures; EXPRESSED DURING: petal differentiation and expansion stage; CONTAINS InterPro DOMAIN/s: Leucine-rich repeat-containing N-terminal domain, type 2 (InterPro:IPR013210…	-3.08799
10.6.2	cell wall.degradation.mannan-xylose-arabinose-fucose	et_8a_056202.cds	Transcript	(q76bw5|xth8_orysa : 285.0) Xyloglucan endotransglycosylase/hydrolase protein 8 precursor (EC 2.4.1.207) (End-xyloglucan transferase) (OsXTH8) (OsXRT5) - Oryza sativa (Rice) & (loc_os08g13920.1 : 285.0) no description available & (gnl|cdd|29536 : 234.0) no description available & (at3g23730 : 205.0) xyloglucan endotransglucosylase/hydrolase 16 (XTH16); FUNCTIONS IN: hydrolase activity, acting on …	3.31218		10.5.3	cell wall.cell wall proteins.LRR	et_7a_053195.cds1	Transcript	(loc_os04g42620.1 : 621.0) no description available & (at4g06744 : 331.0) Leucine-rich repeat (LRR) family protein; BEST Arabidopsis thaliana protein match is: Leucine-rich repeat (LRR) family protein (TAIR:AT3G19320.1); Has 45026 Blast hits to 12967 proteins in 516 species: Archae - 11; Bacteria - 711; Metazoa - 1155; Fungi - 115; Plants - 40928; Viruses - 0; Other Eukaryotes - 2106 (source: NCB…	-2.71278
10.6.3	cell wall.degradation.pectate lyases and polygalacturonases	et_5a_042909.cds1	Transcript	(q8gt95|pgip1_orysa : 487.0) Polygalacturonase inhibitor 1 precursor (Polygalacturonase-inhibiting protein) (Floral organ regulator 1) - Oryza sativa (Rice) & (loc_os07g38130.1 : 487.0) no description available & (at5g06860 : 214.0) Encodes a polygalacturonase inhibiting protein involved in defense response. PGIPs inhibit the function of cell wall pectin degrading enzymes such as those produced b…	4.51067		10.6	cell wall.degradation	et_2a_018566.cds	Transcript	(loc_os06g08090.2 : 645.0) no description available & (at5g34940 : 507.0) The protein is predicted (WoLF PSORT program) to be membrane-associated.; glucuronidase 3 (GUS3); FUNCTIONS IN: beta-glucuronidase activity; INVOLVED IN: biological_process unknown; LOCATED IN: plant-type cell wall; EXPRESSED IN: 22 plant structures; EXPRESSED DURING: 11 growth stages; CONTAINS InterPro DOMAIN/s: Glycoside …	-3.01821
10.6.3	cell wall.degradation.pectate lyases and polygalacturonases	et_5b_045650.cds1	Transcript	(q8gt95|pgip1_orysa : 486.0) Polygalacturonase inhibitor 1 precursor (Polygalacturonase-inhibiting protein) (Floral organ regulator 1) - Oryza sativa (Rice) & (loc_os07g38130.1 : 486.0) no description available & (at5g06860 : 214.0) Encodes a polygalacturonase inhibiting protein involved in defense response. PGIPs inhibit the function of cell wall pectin degrading enzymes such as those produced b…	3.18959		10.6	cell wall.degradation	et_6b_048584.cds	Transcript	(loc_os02g55870.1 : 935.0) no description available & (at5g34940 : 647.0) The protein is predicted (WoLF PSORT program) to be membrane-associated.; glucuronidase 3 (GUS3); FUNCTIONS IN: beta-glucuronidase activity; INVOLVED IN: biological_process unknown; LOCATED IN: plant-type cell wall; EXPRESSED IN: 22 plant structures; EXPRESSED DURING: 11 growth stages; CONTAINS InterPro DOMAIN/s: Glycoside …	-7.14661
10.7	cell wall.modification	et_8a_056202.cds	Transcript	(q76bw5|xth8_orysa : 285.0) Xyloglucan endotransglycosylase/hydrolase protein 8 precursor (EC 2.4.1.207) (End-xyloglucan transferase) (OsXTH8) (OsXRT5) - Oryza sativa (Rice) & (loc_os08g13920.1 : 285.0) no description available & (gnl|cdd|29536 : 234.0) no description available & (at3g23730 : 205.0) xyloglucan endotransglucosylase/hydrolase 16 (XTH16); FUNCTIONS IN: hydrolase activity, acting on …	3.31218		10.6.1	cell wall.degradation.cellulases and beta -1,4-glucanases	et_4a_033789.cds	Transcript	(loc_os03g53790.1 : 990.0) no description available & (at5g04885 : 777.0) Glycosyl hydrolase family protein; FUNCTIONS IN: hydrolase activity, hydrolyzing O-glycosyl compounds; INVOLVED IN: carbohydrate metabolic process; LOCATED IN: plasma membrane, anchored to membrane; EXPRESSED IN: 7 plant structures; CONTAINS InterPro DOMAIN/s: Glycoside hydrolase, family 3, N-terminal (InterPro:IPR001764), …	-6.21986
10.8.1	cell wall.pectin*esterases.PME	et_7a_052365.cds	Transcript	(loc_os04g46740.1 : 605.0) no description available & (at5g47500 : 467.0) Pectin lyase-like superfamily protein; FUNCTIONS IN: pectinesterase activity; INVOLVED IN: cell wall modification; LOCATED IN: endomembrane system, cell wall, plant-type cell wall; EXPRESSED IN: 18 plant structures; EXPRESSED DURING: 12 growth stages; CONTAINS InterPro DOMAIN/s: Pectinesterase, active site (InterPro:IPR0180…	4.86729		10.6.1	cell wall.degradation.cellulases and beta -1,4-glucanases	et_4a_033808.cds	Transcript	(loc_os03g53860.1 : 1149.0) no description available & (at5g04885 : 895.0) Glycosyl hydrolase family protein; FUNCTIONS IN: hydrolase activity, hydrolyzing O-glycosyl compounds; INVOLVED IN: carbohydrate metabolic process; LOCATED IN: plasma membrane, anchored to membrane; EXPRESSED IN: 7 plant structures; CONTAINS InterPro DOMAIN/s: Glycoside hydrolase, family 3, N-terminal (InterPro:IPR001764),…	-3.34801
17.1.3	hormone metabolism.abscisic acid.induced-regulated-responsive-activated	et_10a_000465.cds	Transcript	(loc_os12g29400.1 : 383.0) no description available & (at5g13200 : 267.0) GRAM domain family protein; CONTAINS InterPro DOMAIN/s: GRAM (InterPro:IPR004182); BEST Arabidopsis thaliana protein match is: GRAM domain family protein (TAIR:AT2G22475.1); Has 1807 Blast hits to 1807 proteins in 277 species: Archae - 0; Bacteria - 0; Metazoa - 736; Fungi - 347; Plants - 385; Viruses - 0; Other Eukaryotes …	6.41701		10.6.1	cell wall.degradation.cellulases and beta -1,4-glucanases	et_4b_037955.cds	Transcript	(loc_os03g53790.1 : 959.0) no description available & (at5g04885 : 754.0) Glycosyl hydrolase family protein; FUNCTIONS IN: hydrolase activity, hydrolyzing O-glycosyl compounds; INVOLVED IN: carbohydrate metabolic process; LOCATED IN: plasma membrane, anchored to membrane; EXPRESSED IN: 7 plant structures; CONTAINS InterPro DOMAIN/s: Glycoside hydrolase, family 3, N-terminal (InterPro:IPR001764), …	-6.53965
17.1.3	hormone metabolism.abscisic acid.induced-regulated-responsive-activated	et_10b_003973.cds	Transcript	(loc_os12g29400.1 : 382.0) no description available & (at5g13200 : 266.0) GRAM domain family protein; CONTAINS InterPro DOMAIN/s: GRAM (InterPro:IPR004182); BEST Arabidopsis thaliana protein match is: GRAM domain family protein (TAIR:AT2G22475.1); Has 1807 Blast hits to 1807 proteins in 277 species: Archae - 0; Bacteria - 0; Metazoa - 736; Fungi - 347; Plants - 385; Viruses - 0; Other Eukaryotes …	5.26671		10.6.1	cell wall.degradation.cellulases and beta -1,4-glucanases	et_4b_037957.cds	Transcript	(loc_os03g53860.1 : 1119.0) no description available & (at5g04885 : 858.0) Glycosyl hydrolase family protein; FUNCTIONS IN: hydrolase activity, hydrolyzing O-glycosyl compounds; INVOLVED IN: carbohydrate metabolic process; LOCATED IN: plasma membrane, anchored to membrane; EXPRESSED IN: 7 plant structures; CONTAINS InterPro DOMAIN/s: Glycoside hydrolase, family 3, N-terminal (InterPro:IPR001764),…	-2.18724
17.1.3	hormone metabolism.abscisic acid.induced-regulated-responsive-activated	et_1a_007659.cds	Transcript	(loc_os02g51290.1 : 272.0) no description available & (at1g74520 : 190.0) Part of the AtHVA22a family. Protein expression is ABA- and stress-inducible.; HVA22 homologue A (HVA22A); FUNCTIONS IN: molecular_function unknown; INVOLVED IN: response to water deprivation, response to cold, hyperosmotic salinity response, response to abscisic acid stimulus; LOCATED IN: endomembrane system; EXPRESSED IN:…	2.45613		10.6.2	cell wall.degradation.mannan-xylose-arabinose-fucose	et_2a_017289.cds	Transcript	(loc_os06g37560.1 : 1206.0) no description available & (p45582|bgal_aspof : 1081.0) Beta-galactosidase precursor (EC 3.2.1.23) (Lactase) - Asparagus officinalis (Garden asparagus) & (at3g13750 : 978.0) beta-galactosidase, glycosyl hydrolase family 35; beta galactosidase 1 (BGAL1); FUNCTIONS IN: beta-galactosidase activity; INVOLVED IN: carbohydrate metabolic process; LOCATED IN: cell wall, plant-…	-3.6033
17.1.3	hormone metabolism.abscisic acid.induced-regulated-responsive-activated	et_1b_011890.cds	Transcript	(loc_os02g52780.2 : 250.0) no description available & (at3g19290 : 120.0) bZIP transcription factor with specificity for abscisic acid-responsive elements (ABRE). Mediate ABA-dependent stress responses.; ABRE binding factor 4 (ABF4); CONTAINS InterPro DOMAIN/s: Basic-leucine zipper (bZIP) transcription factor (InterPro:IPR004827), bZIP transcription factor, bZIP-1 (InterPro:IPR011616); BEST Arabi…	1.96631		10.6.2	cell wall.degradation.mannan-xylose-arabinose-fucose	et_2b_021285.cds	Transcript	(loc_os06g37560.1 : 1220.0) no description available & (p45582|bgal_aspof : 1089.0) Beta-galactosidase precursor (EC 3.2.1.23) (Lactase) - Asparagus officinalis (Garden asparagus) & (at3g13750 : 989.0) beta-galactosidase, glycosyl hydrolase family 35; beta galactosidase 1 (BGAL1); FUNCTIONS IN: beta-galactosidase activity; INVOLVED IN: carbohydrate metabolic process; LOCATED IN: cell wall, plant-…	-3.19269
17.1.3	hormone metabolism.abscisic acid.induced-regulated-responsive-activated	et_2a_016154.cds	Transcript	(loc_os09g28310.1 : 285.0) no description available & (at1g45249 : 113.0) Leucine zipper transcription factor that binds to the abscisic acid (ABA)Ã±responsive element (ABRE) motif in the promoter region of ABA-inducible genes. Enhances drought tolerance in vegetative tissues. Required for normal glucose response. Localized in the nucleus. Expressed constitutively in roots, leaf vascular tissues,…	2.51302		10.6.2	cell wall.degradation.mannan-xylose-arabinose-fucose	et_3b_030613.cds	Transcript	(loc_os01g04300.1 : 886.0) no description available & (at1g58370 : 506.0) Encodes a protein with xylanase activity.; RXF12; FUNCTIONS IN: endo-1,4-beta-xylanase activity, hydrolase activity, hydrolyzing O-glycosyl compounds; INVOLVED IN: carbohydrate metabolic process; LOCATED IN: cell wall; EXPRESSED IN: 24 plant structures; EXPRESSED DURING: 10 growth stages; CONTAINS InterPro DOMAIN/s: Glycosi…	-2.52213
17.1.3	hormone metabolism.abscisic acid.induced-regulated-responsive-activated	et_2a_017685.cds	Transcript	(loc_os06g10880.2 : 349.0) no description available & (at2g36270 : 149.0) Encodes a member of the basic leucine zipper transcription factor family, involved in ABA signalling during seed maturation and germination. The Arabidopsis abscisic acid (ABA)-insensitive abi5 mutants have pleiotropic defects in ABA response, including decreased sensitivity to ABA inhibition of germination and altered expr…	2.53294		10.6.2	cell wall.degradation.mannan-xylose-arabinose-fucose	et_4b_037582.cds	Transcript	(loc_os03g47010.1 : 1173.0) no description available & (at1g58370 : 952.0) Encodes a protein with xylanase activity.; RXF12; FUNCTIONS IN: endo-1,4-beta-xylanase activity, hydrolase activity, hydrolyzing O-glycosyl compounds; INVOLVED IN: carbohydrate metabolic process; LOCATED IN: cell wall; EXPRESSED IN: 24 plant structures; EXPRESSED DURING: 10 growth stages; CONTAINS InterPro DOMAIN/s: Glycos…	-6.71285
17.1.3	hormone metabolism.abscisic acid.induced-regulated-responsive-activated	et_2a_018383.cds1	Transcript	(loc_os09g15670.1 : 330.0) no description available & (at2g29380 : 248.0) highly ABA-induced PP2C gene 3 (HAI3); FUNCTIONS IN: protein serine/threonine phosphatase activity, catalytic activity; INVOLVED IN: protein amino acid dephosphorylation; LOCATED IN: protein serine/threonine phosphatase complex; CONTAINS InterPro DOMAIN/s: Protein phosphatase 2C, manganese/magnesium aspartate binding site (…	5.34205		10.6.2	cell wall.degradation.mannan-xylose-arabinose-fucose	et_6a_047164.cds	Transcript	(loc_os11g44950.1 : 898.0) no description available & (at5g49360 : 879.0) Encodes a bifunctional {beta}-D-xylosidase/{alpha}-L-arabinofuranosidase required for pectic arabinan modification. Located in the extracellular matrix. Gene is expressed specifically in tissues undergoing secondary wall thickening. This is a member of glycosyl hydrolase family 3 and has six other closely related members.; …	-5.19926
17.1.3	hormone metabolism.abscisic acid.induced-regulated-responsive-activated	et_2b_020259.cds	Transcript	(loc_os09g28310.1 : 277.0) no description available & (at3g19290 : 111.0) bZIP transcription factor with specificity for abscisic acid-responsive elements (ABRE). Mediate ABA-dependent stress responses.; ABRE binding factor 4 (ABF4); CONTAINS InterPro DOMAIN/s: Basic-leucine zipper (bZIP) transcription factor (InterPro:IPR004827), bZIP transcription factor, bZIP-1 (InterPro:IPR011616); BEST Arabi…	2.53417		10.6.2	cell wall.degradation.mannan-xylose-arabinose-fucose	et_6a_047720.cds	Transcript	(loc_os11g18730.1 : 1140.0) no description available & (at1g78060 : 793.0) Glycosyl hydrolase family protein; FUNCTIONS IN: hydrolase activity, hydrolyzing O-glycosyl compounds; INVOLVED IN: carbohydrate metabolic process; LOCATED IN: apoplast, cell wall, chloroplast, plant-type cell wall; EXPRESSED IN: 22 plant structures; EXPRESSED DURING: 13 growth stages; CONTAINS InterPro DOMAIN/s: Glycoside…	-5.32646
17.1.3	hormone metabolism.abscisic acid.induced-regulated-responsive-activated	et_2b_021693.cds	Transcript	(loc_os06g10880.2 : 352.0) no description available & (at2g36270 : 149.0) Encodes a member of the basic leucine zipper transcription factor family, involved in ABA signalling during seed maturation and germination. The Arabidopsis abscisic acid (ABA)-insensitive abi5 mutants have pleiotropic defects in ABA response, including decreased sensitivity to ABA inhibition of germination and altered expr…	3.15863		10.6.2	cell wall.degradation.mannan-xylose-arabinose-fucose	et_6b_049621.cds	Transcript	(loc_os11g18730.1 : 1164.0) no description available & (at1g78060 : 818.0) Glycosyl hydrolase family protein; FUNCTIONS IN: hydrolase activity, hydrolyzing O-glycosyl compounds; INVOLVED IN: carbohydrate metabolic process; LOCATED IN: apoplast, cell wall, chloroplast, plant-type cell wall; EXPRESSED IN: 22 plant structures; EXPRESSED DURING: 13 growth stages; CONTAINS InterPro DOMAIN/s: Glycoside…	-3.81425
17.1.3	hormone metabolism.abscisic acid.induced-regulated-responsive-activated	et_2b_022433.cds1	Transcript	(loc_os09g15670.1 : 374.0) no description available & (at2g29380 : 286.0) highly ABA-induced PP2C gene 3 (HAI3); FUNCTIONS IN: protein serine/threonine phosphatase activity, catalytic activity; INVOLVED IN: protein amino acid dephosphorylation; LOCATED IN: protein serine/threonine phosphatase complex; CONTAINS InterPro DOMAIN/s: Protein phosphatase 2C, manganese/magnesium aspartate binding site (…	3.52969		10.6.2	cell wall.degradation.mannan-xylose-arabinose-fucose	et_7a_051926.cds	Transcript	(loc_os04g54810.1 : 1333.0) no description available & (at5g64570 : 1083.0) Encodes a beta-d-xylosidase that belongs to family 3 of glycoside hydrolases.; beta-D-xylosidase 4 (XYL4); FUNCTIONS IN: xylan 1,4-beta-xylosidase activity, hydrolase activity, hydrolyzing O-glycosyl compounds; INVOLVED IN: xylan catabolic process; LOCATED IN: apoplast, cell wall; EXPRESSED IN: 24 plant structures; EXPRES…	-2.6843
17.1.3	hormone metabolism.abscisic acid.induced-regulated-responsive-activated	et_3a_024548.cds	Transcript	(loc_os01g46760.1 : 311.0) no description available & (gnl|cdd|29062 : 232.0) no description available & (gnl|cdd|35917 : 220.0) no description available & (at4g26080 : 197.0) Involved in abscisic acid (ABA) signal transduction. Negative regulator of ABA promotion of stomatal closure.; ABA INSENSITIVE 1 (ABI1); CONTAINS InterPro DOMAIN/s: Protein phosphatase 2C, manganese/magnesium aspartate bind…	3.94746		10.6.2	cell wall.degradation.mannan-xylose-arabinose-fucose	et_7a_052482.cds	Transcript	(loc_os04g44840.1 : 1172.0) no description available & (at5g10560 : 869.0) Glycosyl hydrolase family protein; FUNCTIONS IN: xylan 1,4-beta-xylosidase activity, hydrolase activity, hydrolyzing O-glycosyl compounds; INVOLVED IN: carbohydrate metabolic process; LOCATED IN: plasma membrane, vacuole; EXPRESSED IN: 24 plant structures; EXPRESSED DURING: 13 growth stages; CONTAINS InterPro DOMAIN/s: Gly…	-2.11381
17.1.3	hormone metabolism.abscisic acid.induced-regulated-responsive-activated	et_3b_027950.cds	Transcript	(loc_os01g62760.1 : 378.0) no description available & (at1g07430 : 294.0) highly ABA-induced PP2C gene 2 (HAI2); FUNCTIONS IN: protein serine/threonine phosphatase activity, catalytic activity; INVOLVED IN: protein amino acid dephosphorylation; LOCATED IN: protein serine/threonine phosphatase complex; EXPRESSED IN: 17 plant structures; EXPRESSED DURING: 9 growth stages; CONTAINS InterPro DOMAIN/s…	2.20601		10.6.2	cell wall.degradation.mannan-xylose-arabinose-fucose	et_7b_054582.cds	Transcript	(loc_os04g54810.1 : 1338.0) no description available & (at5g64570 : 1080.0) Encodes a beta-d-xylosidase that belongs to family 3 of glycoside hydrolases.; beta-D-xylosidase 4 (XYL4); FUNCTIONS IN: xylan 1,4-beta-xylosidase activity, hydrolase activity, hydrolyzing O-glycosyl compounds; INVOLVED IN: xylan catabolic process; LOCATED IN: apoplast, cell wall; EXPRESSED IN: 24 plant structures; EXPRES…	-3.42447
17.1.3	hormone metabolism.abscisic acid.induced-regulated-responsive-activated	et_3b_028937.cds	Transcript	(loc_os01g46760.1 : 313.0) no description available & (gnl|cdd|29062 : 246.0) no description available & (gnl|cdd|35917 : 228.0) no description available & (at4g26080 : 198.0) Involved in abscisic acid (ABA) signal transduction. Negative regulator of ABA promotion of stomatal closure.; ABA INSENSITIVE 1 (ABI1); CONTAINS InterPro DOMAIN/s: Protein phosphatase 2C, manganese/magnesium aspartate bind…	5.90073		10.6.2	cell wall.degradation.mannan-xylose-arabinose-fucose	et_8a_056678.cds	Transcript	(q76bw5|xth8_orysa : 354.0) Xyloglucan endotransglycosylase/hydrolase protein 8 precursor (EC 2.4.1.207) (End-xyloglucan transferase) (OsXTH8) (OsXRT5) - Oryza sativa (Rice) & (loc_os08g13920.1 : 354.0) no description available & (gnl|cdd|29536 : 266.0) no description available & (at5g57550 : 245.0) xyloglucan endotransglycosylase-related protein (XTR3); xyloglucan endotransglucosylase/hydrolase …	-2.57262
17.1.3	hormone metabolism.abscisic acid.induced-regulated-responsive-activated	et_4a_034927.cds	Transcript	(loc_os03g16170.1 : 343.0) no description available & (at1g07430 : 253.0) highly ABA-induced PP2C gene 2 (HAI2); FUNCTIONS IN: protein serine/threonine phosphatase activity, catalytic activity; INVOLVED IN: protein amino acid dephosphorylation; LOCATED IN: protein serine/threonine phosphatase complex; EXPRESSED IN: 17 plant structures; EXPRESSED DURING: 9 growth stages; CONTAINS InterPro DOMAIN/s…	2.09441		10.6.2	cell wall.degradation.mannan-xylose-arabinose-fucose	et_8a_058029.cds	Transcript	(q76bw5|xth8_orysa : 311.0) Xyloglucan endotransglycosylase/hydrolase protein 8 precursor (EC 2.4.1.207) (End-xyloglucan transferase) (OsXTH8) (OsXRT5) - Oryza sativa (Rice) & (loc_os08g13920.1 : 311.0) no description available & (gnl|cdd|29536 : 252.0) no description available & (at5g57550 : 231.0) xyloglucan endotransglycosylase-related protein (XTR3); xyloglucan endotransglucosylase/hydrolase …	-2.29824
17.1.3	hormone metabolism.abscisic acid.induced-regulated-responsive-activated	et_4b_039086.cds	Transcript	(loc_os03g16170.1 : 389.0) no description available & (at1g07430 : 283.0) highly ABA-induced PP2C gene 2 (HAI2); FUNCTIONS IN: protein serine/threonine phosphatase activity, catalytic activity; INVOLVED IN: protein amino acid dephosphorylation; LOCATED IN: protein serine/threonine phosphatase complex; EXPRESSED IN: 17 plant structures; EXPRESSED DURING: 9 growth stages; CONTAINS InterPro DOMAIN/s…	2.02228		10.6.3	cell wall.degradation.pectate lyases and polygalacturonases	et_4b_040030.cds1	Transcript	(loc_os05g01444.1 : 374.0) no description available & (at5g06860 : 276.0) Encodes a polygalacturonase inhibiting protein involved in defense response. PGIPs inhibit the function of cell wall pectin degrading enzymes such as those produced by fungal pathogens. PGIP1 is induced by fungal infection.; polygalacturonase inhibiting protein 1 (PGIP1); FUNCTIONS IN: polygalacturonase inhibitor activity; …	-3.81154
17.1.3	hormone metabolism.abscisic acid.induced-regulated-responsive-activated	et_7a_051767.cds	Transcript	(loc_os04g08560.1 : 219.0) no description available & (gnl|cdd|35917 : 215.0) no description available & (gnl|cdd|29062 : 212.0) no description available & (at2g29380 : 191.0) highly ABA-induced PP2C gene 3 (HAI3); FUNCTIONS IN: protein serine/threonine phosphatase activity, catalytic activity; INVOLVED IN: protein amino acid dephosphorylation; LOCATED IN: protein serine/threonine phosphatase com…	4.99674		10.6.3	cell wall.degradation.pectate lyases and polygalacturonases	et_9b_065030.cds	Transcript	(loc_os05g46510.1 : 647.0) no description available & (at1g80170 : 374.0) Pectin lyase-like superfamily protein; FUNCTIONS IN: polygalacturonase activity; INVOLVED IN: carbohydrate metabolic process; LOCATED IN: plant-type cell wall; EXPRESSED IN: 15 plant structures; EXPRESSED DURING: 6 growth stages; CONTAINS InterPro DOMAIN/s: Pectin lyase fold/virulence factor (InterPro:IPR011050), Pectin lya…	-2.65613
17.1.3	hormone metabolism.abscisic acid.induced-regulated-responsive-activated	et_7b_054344.cds	Transcript	(loc_os04g08560.1 : 214.0) no description available & (gnl|cdd|35917 : 204.0) no description available & (gnl|cdd|29062 : 202.0) no description available & (at2g29380 : 197.0) highly ABA-induced PP2C gene 3 (HAI3); FUNCTIONS IN: protein serine/threonine phosphatase activity, catalytic activity; INVOLVED IN: protein amino acid dephosphorylation; LOCATED IN: protein serine/threonine phosphatase com…	5.63037		10.3	cell wall.hemicellulose synthesis	et_1a_007287.cds	Transcript	(loc_os02g17534.1 : 539.0) no description available & (gnl|cdd|66898 : 449.0) no description available & (at2g03220 : 417.0) member of Glycosyltransferase Family- 37; fucosyltransferase 1 (FT1); FUNCTIONS IN: transferase activity, transferring glycosyl groups, fucosyltransferase activity; INVOLVED IN: plant-type cell wall biogenesis, xyloglucan biosynthetic process; LOCATED IN: membrane; EXPRESSE…	-2.64858
17.1.3	hormone metabolism.abscisic acid.induced-regulated-responsive-activated	et_9a_061974.cds	Transcript	(loc_os05g38290.1 : 235.0) no description available & (at1g07430 : 182.0) highly ABA-induced PP2C gene 2 (HAI2); FUNCTIONS IN: protein serine/threonine phosphatase activity, catalytic activity; INVOLVED IN: protein amino acid dephosphorylation; LOCATED IN: protein serine/threonine phosphatase complex; EXPRESSED IN: 17 plant structures; EXPRESSED DURING: 9 growth stages; CONTAINS InterPro DOMAIN/s…	4.57618		10.3.2	cell wall.hemicellulose synthesis.glucuronoxylan	et_3b_029260.cds	Transcript	(loc_os01g52710.1 : 684.0) no description available & (at3g58790 : 293.0) Encodes a protein with putative galacturonosyltransferase activity.; galacturonosyltransferase 15 (GAUT15); CONTAINS InterPro DOMAIN/s: Glycosyl transferase, family 8 (InterPro:IPR002495); BEST Arabidopsis thaliana protein match is: galacturonosyltransferase 14 (TAIR:AT5G15470.1); Has 1513 Blast hits to 1502 proteins in 296…	-3.12922
17.1.3	hormone metabolism.abscisic acid.induced-regulated-responsive-activated	et_9a_062318.cds	Transcript	(loc_os05g49730.1 : 353.0) no description available & (gnl|cdd|47660 : 235.0) no description available & (at2g29380 : 231.0) highly ABA-induced PP2C gene 3 (HAI3); FUNCTIONS IN: protein serine/threonine phosphatase activity, catalytic activity; INVOLVED IN: protein amino acid dephosphorylation; LOCATED IN: protein serine/threonine phosphatase complex; CONTAINS InterPro DOMAIN/s: Protein phosphata…	4.03174		10.7	cell wall.modification	et_1a_008278.cds	Transcript	(loc_os02g46910.1 : 462.0) no description available & (at1g14720 : 300.0) member of Glycoside Hydrolase Family 16; xyloglucan endotransglucosylase/hydrolase 28 (XTH28); FUNCTIONS IN: hydrolase activity, acting on glycosyl bonds, xyloglucan:xyloglucosyl transferase activity; INVOLVED IN: fruit development, stamen filament development; LOCATED IN: endomembrane system, cell wall, apoplast; EXPRESSED…	-2.19429
17.1.3	hormone metabolism.abscisic acid.induced-regulated-responsive-activated	et_9a_063272.cds1	Transcript	(loc_os05g38290.1 : 105.0) no description available & (gnl|cdd|35917 : 88.7) no description available & (gnl|cdd|29062 : 87.4) no description available & (at3g11410 : 85.1) Encodes protein phosphatase 2C. Negative regulator of ABA signalling. Expressed in seeds during germination. mRNA up-regulated by drought and ABA.; protein phosphatase 2CA (PP2CA); FUNCTIONS IN: protein binding, protein serine…	4.13729		10.7	cell wall.modification	et_1b_011614.cds	Transcript	(q7xca7|expb6_orysa : 390.0) Expansin-B6 precursor (OsEXPB6) (Beta-expansin-6) (OsaEXPb1.8) - Oryza sativa (Rice) & (loc_os10g40700.1 : 390.0) no description available & (at1g65680 : 224.0) member of BETA-EXPANSINS. Naming convention from the Expansin Working Group (Kende et al, 2004. Plant Mol Bio); expansin B2 (EXPB2); INVOLVED IN: plant-type cell wall modification involved in multidimensional …	-4.94479
17.1.3	hormone metabolism.abscisic acid.induced-regulated-responsive-activated	et_9b_064547.cds	Transcript	(loc_os05g38290.1 : 335.0) no description available & (at1g07430 : 247.0) highly ABA-induced PP2C gene 2 (HAI2); FUNCTIONS IN: protein serine/threonine phosphatase activity, catalytic activity; INVOLVED IN: protein amino acid dephosphorylation; LOCATED IN: protein serine/threonine phosphatase complex; EXPRESSED IN: 17 plant structures; EXPRESSED DURING: 9 growth stages; CONTAINS InterPro DOMAIN/s…	5.67912		10.7	cell wall.modification	et_1b_013096.cds	Transcript	(loc_os02g46910.1 : 441.0) no description available & (at1g14720 : 277.0) member of Glycoside Hydrolase Family 16; xyloglucan endotransglucosylase/hydrolase 28 (XTH28); FUNCTIONS IN: hydrolase activity, acting on glycosyl bonds, xyloglucan:xyloglucosyl transferase activity; INVOLVED IN: fruit development, stamen filament development; LOCATED IN: endomembrane system, cell wall, apoplast; EXPRESSED…	-2.8671
17.1.3	hormone metabolism.abscisic acid.induced-regulated-responsive-activated	et_9b_064873.cds	Transcript	(loc_os05g49730.1 : 352.0) no description available & (gnl|cdd|29062 : 237.0) no description available & (at2g29380 : 231.0) highly ABA-induced PP2C gene 3 (HAI3); FUNCTIONS IN: protein serine/threonine phosphatase activity, catalytic activity; INVOLVED IN: protein amino acid dephosphorylation; LOCATED IN: protein serine/threonine phosphatase complex; CONTAINS InterPro DOMAIN/s: Protein phosphata…	4.86378		10.7	cell wall.modification	et_4a_035813.cds	Transcript	(loc_os03g13570.1 : 434.0) no description available & (at1g14720 : 366.0) member of Glycoside Hydrolase Family 16; xyloglucan endotransglucosylase/hydrolase 28 (XTH28); FUNCTIONS IN: hydrolase activity, acting on glycosyl bonds, xyloglucan:xyloglucosyl transferase activity; INVOLVED IN: fruit development, stamen filament development; LOCATED IN: endomembrane system, cell wall, apoplast; EXPRESSED…	-3.48729
17.1.2	hormone metabolism.abscisic acid.signal transduction	et_1b_011856.cds	Transcript	(loc_os10g35480.2 : 674.0) no description available & (at1g52920 : 501.0) Encodes a plasma membraneÃ±localized ABA receptor, which interacts with the G&#945;&#946;&#947; complex. It has been postulated that the binding of ABA to GCR2 results in the release of the G protein and dissociation of the heterotrimeric complex into G&#945; and the G&#946;&#947; dimer to activate downstream ABA effectors …	3.22943		10.7	cell wall.modification	et_4b_038958.cds	Transcript	(loc_os03g13570.1 : 427.0) no description available & (at1g14720 : 353.0) member of Glycoside Hydrolase Family 16; xyloglucan endotransglucosylase/hydrolase 28 (XTH28); FUNCTIONS IN: hydrolase activity, acting on glycosyl bonds, xyloglucan:xyloglucosyl transferase activity; INVOLVED IN: fruit development, stamen filament development; LOCATED IN: endomembrane system, cell wall, apoplast; EXPRESSED…	-2.89967
17.1.2	hormone metabolism.abscisic acid.signal transduction	et_1b_011890.cds	Transcript	(loc_os02g52780.2 : 250.0) no description available & (at3g19290 : 120.0) bZIP transcription factor with specificity for abscisic acid-responsive elements (ABRE). Mediate ABA-dependent stress responses.; ABRE binding factor 4 (ABF4); CONTAINS InterPro DOMAIN/s: Basic-leucine zipper (bZIP) transcription factor (InterPro:IPR004827), bZIP transcription factor, bZIP-1 (InterPro:IPR011616); BEST Arabi…	1.96631		10.7	cell wall.modification	et_5a_042478.cds	Transcript	(q6h676|exb11_orysa : 336.0) Expansin-B11 precursor (OsEXPB11) (Beta-expansin-11) (OsaEXPb1.20) - Oryza sativa (Rice) & (loc_os02g44108.1 : 336.0) no description available & (at2g45110 : 235.0) member of BETA-EXPANSINS. Naming convention from the Expansin Working Group (Kende et al, 2004. Plant Mol Bio); expansin B4 (EXPB4); INVOLVED IN: plant-type cell wall modification involved in multidimensio…	-3.45298
17.1.2	hormone metabolism.abscisic acid.signal transduction	et_2a_016154.cds	Transcript	(loc_os09g28310.1 : 285.0) no description available & (at1g45249 : 113.0) Leucine zipper transcription factor that binds to the abscisic acid (ABA)Ã±responsive element (ABRE) motif in the promoter region of ABA-inducible genes. Enhances drought tolerance in vegetative tissues. Required for normal glucose response. Localized in the nucleus. Expressed constitutively in roots, leaf vascular tissues,…	2.51302		10.7	cell wall.modification	et_5b_043558.cds	Transcript	(q6h676|exb11_orysa : 336.0) Expansin-B11 precursor (OsEXPB11) (Beta-expansin-11) (OsaEXPb1.20) - Oryza sativa (Rice) & (loc_os02g44108.1 : 336.0) no description available & (at2g45110 : 231.0) member of BETA-EXPANSINS. Naming convention from the Expansin Working Group (Kende et al, 2004. Plant Mol Bio); expansin B4 (EXPB4); INVOLVED IN: plant-type cell wall modification involved in multidimensio…	-3.67911
17.1.2	hormone metabolism.abscisic acid.signal transduction	et_2a_017685.cds	Transcript	(loc_os06g10880.2 : 349.0) no description available & (at2g36270 : 149.0) Encodes a member of the basic leucine zipper transcription factor family, involved in ABA signalling during seed maturation and germination. The Arabidopsis abscisic acid (ABA)-insensitive abi5 mutants have pleiotropic defects in ABA response, including decreased sensitivity to ABA inhibition of germination and altered expr…	2.53294		10.7	cell wall.modification	et_8a_056678.cds	Transcript	(q76bw5|xth8_orysa : 354.0) Xyloglucan endotransglycosylase/hydrolase protein 8 precursor (EC 2.4.1.207) (End-xyloglucan transferase) (OsXTH8) (OsXRT5) - Oryza sativa (Rice) & (loc_os08g13920.1 : 354.0) no description available & (gnl|cdd|29536 : 266.0) no description available & (at5g57550 : 245.0) xyloglucan endotransglycosylase-related protein (XTR3); xyloglucan endotransglucosylase/hydrolase …	-2.57262
17.1.2	hormone metabolism.abscisic acid.signal transduction	et_2b_020259.cds	Transcript	(loc_os09g28310.1 : 277.0) no description available & (at3g19290 : 111.0) bZIP transcription factor with specificity for abscisic acid-responsive elements (ABRE). Mediate ABA-dependent stress responses.; ABRE binding factor 4 (ABF4); CONTAINS InterPro DOMAIN/s: Basic-leucine zipper (bZIP) transcription factor (InterPro:IPR004827), bZIP transcription factor, bZIP-1 (InterPro:IPR011616); BEST Arabi…	2.53417		10.7	cell wall.modification	et_8a_058029.cds	Transcript	(q76bw5|xth8_orysa : 311.0) Xyloglucan endotransglycosylase/hydrolase protein 8 precursor (EC 2.4.1.207) (End-xyloglucan transferase) (OsXTH8) (OsXRT5) - Oryza sativa (Rice) & (loc_os08g13920.1 : 311.0) no description available & (gnl|cdd|29536 : 252.0) no description available & (at5g57550 : 231.0) xyloglucan endotransglycosylase-related protein (XTR3); xyloglucan endotransglucosylase/hydrolase …	-2.29824
17.1.2	hormone metabolism.abscisic acid.signal transduction	et_3a_024225.cds	Transcript	(loc_os01g40094.1 : 541.0) no description available & (at1g17550 : 378.0) Protein Phosphatase 2C; homology to ABI2 (HAB2); FUNCTIONS IN: protein serine/threonine phosphatase activity, catalytic activity; INVOLVED IN: protein amino acid dephosphorylation; LOCATED IN: protein serine/threonine phosphatase complex; EXPRESSED IN: 23 plant structures; EXPRESSED DURING: 14 growth stages; CONTAINS InterP…	3.58044		10.7	cell wall.modification	et_8b_059045.cds	Transcript	(q76bw5|xth8_orysa : 319.0) Xyloglucan endotransglycosylase/hydrolase protein 8 precursor (EC 2.4.1.207) (End-xyloglucan transferase) (OsXTH8) (OsXRT5) - Oryza sativa (Rice) & (loc_os08g13920.1 : 319.0) no description available & (gnl|cdd|29536 : 265.0) no description available & (at3g23730 : 233.0) xyloglucan endotransglucosylase/hydrolase 16 (XTH16); FUNCTIONS IN: hydrolase activity, acting on …	-3.29336
17.1.2	hormone metabolism.abscisic acid.signal transduction	et_3a_024548.cds	Transcript	(loc_os01g46760.1 : 311.0) no description available & (gnl|cdd|29062 : 232.0) no description available & (gnl|cdd|35917 : 220.0) no description available & (at4g26080 : 197.0) Involved in abscisic acid (ABA) signal transduction. Negative regulator of ABA promotion of stomatal closure.; ABA INSENSITIVE 1 (ABI1); CONTAINS InterPro DOMAIN/s: Protein phosphatase 2C, manganese/magnesium aspartate bind…	3.94746		10.7	cell wall.modification	et_9a_063301.cds	Transcript	(p93442|expa4_orysa : 176.0) Expansin-A4 precursor (OsEXPA4) (Alpha-expansin-4) (OsEXP4) (OsaEXPa1.22) - Oryza sativa (Rice) & (loc_os05g39990.1 : 176.0) no description available & (at2g03090 : 160.0) member of Alpha-Expansin Gene Family. Naming convention from the Expansin Working Group (Kende et al, 2004. Plant Mol Bio). Involved in the formation of nematode-induced syncytia in roots of Arabido…	-4.91489
17.1.2	hormone metabolism.abscisic acid.signal transduction	et_3b_028610.cds	Transcript	(loc_os01g40094.1 : 547.0) no description available & (at1g17550 : 389.0) Protein Phosphatase 2C; homology to ABI2 (HAB2); FUNCTIONS IN: protein serine/threonine phosphatase activity, catalytic activity; INVOLVED IN: protein amino acid dephosphorylation; LOCATED IN: protein serine/threonine phosphatase complex; EXPRESSED IN: 23 plant structures; EXPRESSED DURING: 14 growth stages; CONTAINS InterP…	3.37596		10.7	cell wall.modification	et_9b_064627.cds	Transcript	(p93442|expa4_orysa : 179.0) Expansin-A4 precursor (OsEXPA4) (Alpha-expansin-4) (OsEXP4) (OsaEXPa1.22) - Oryza sativa (Rice) & (loc_os05g39990.1 : 179.0) no description available & (at2g03090 : 161.0) member of Alpha-Expansin Gene Family. Naming convention from the Expansin Working Group (Kende et al, 2004. Plant Mol Bio). Involved in the formation of nematode-induced syncytia in roots of Arabido…	-3.8743
17.1.2	hormone metabolism.abscisic acid.signal transduction	et_3b_028937.cds	Transcript	(loc_os01g46760.1 : 313.0) no description available & (gnl|cdd|29062 : 246.0) no description available & (gnl|cdd|35917 : 228.0) no description available & (at4g26080 : 198.0) Involved in abscisic acid (ABA) signal transduction. Negative regulator of ABA promotion of stomatal closure.; ABA INSENSITIVE 1 (ABI1); CONTAINS InterPro DOMAIN/s: Protein phosphatase 2C, manganese/magnesium aspartate bind…	5.90073		10.8.1	cell wall.pectin*esterases.PME	et_2a_017603.cds	Transcript	(loc_os06g09340.1 : 497.0) no description available & (at2g26440 : 385.0) Plant invertase/pectin methylesterase inhibitor superfamily; FUNCTIONS IN: enzyme inhibitor activity, pectinesterase activity; INVOLVED IN: cell wall modification; LOCATED IN: endomembrane system, cell wall, plant-type cell wall; EXPRESSED IN: 20 plant structures; EXPRESSED DURING: 13 growth stages; CONTAINS InterPro DOMAIN…	-2.18483
17.1.2	hormone metabolism.abscisic acid.signal transduction	et_7a_051767.cds	Transcript	(loc_os04g08560.1 : 219.0) no description available & (gnl|cdd|35917 : 215.0) no description available & (gnl|cdd|29062 : 212.0) no description available & (at2g29380 : 191.0) highly ABA-induced PP2C gene 3 (HAI3); FUNCTIONS IN: protein serine/threonine phosphatase activity, catalytic activity; INVOLVED IN: protein amino acid dephosphorylation; LOCATED IN: protein serine/threonine phosphatase com…	4.99674		10.8.1	cell wall.pectin*esterases.PME	et_2b_021618.cds	Transcript	(loc_os06g09340.1 : 505.0) no description available & (gnl|cdd|85238 : 429.0) no description available & (at2g26440 : 392.0) Plant invertase/pectin methylesterase inhibitor superfamily; FUNCTIONS IN: enzyme inhibitor activity, pectinesterase activity; INVOLVED IN: cell wall modification; LOCATED IN: endomembrane system, cell wall, plant-type cell wall; EXPRESSED IN: 20 plant structures; EXPRESSED…	-5.50041
17.1.2	hormone metabolism.abscisic acid.signal transduction	et_7b_054344.cds	Transcript	(loc_os04g08560.1 : 214.0) no description available & (gnl|cdd|35917 : 204.0) no description available & (gnl|cdd|29062 : 202.0) no description available & (at2g29380 : 197.0) highly ABA-induced PP2C gene 3 (HAI3); FUNCTIONS IN: protein serine/threonine phosphatase activity, catalytic activity; INVOLVED IN: protein amino acid dephosphorylation; LOCATED IN: protein serine/threonine phosphatase com…	5.63037		10.8.1	cell wall.pectin*esterases.PME	et_3b_030995.cds	Transcript	(loc_os01g21034.1 : 634.0) no description available & (o04886|pme1_citsi : 531.0) Pectinesterase-1 precursor (EC 3.1.1.11) (Pectin methylesterase) (PE) - Citrus sinensis (Sweet orange) & (gnl|cdd|85238 : 517.0) no description available & (at3g14310 : 494.0) encodes a pectin methylesterase, targeted by a cellulose binding protein (CBP) from the parasitic nematode Heterodera schachtii during parasi…	-3.5976
17.1.2	hormone metabolism.abscisic acid.signal transduction	et_9a_062318.cds	Transcript	(loc_os05g49730.1 : 353.0) no description available & (gnl|cdd|47660 : 235.0) no description available & (at2g29380 : 231.0) highly ABA-induced PP2C gene 3 (HAI3); FUNCTIONS IN: protein serine/threonine phosphatase activity, catalytic activity; INVOLVED IN: protein amino acid dephosphorylation; LOCATED IN: protein serine/threonine phosphatase complex; CONTAINS InterPro DOMAIN/s: Protein phosphata…	4.03174		10.8.1	cell wall.pectin*esterases.PME	et_8a_058379.cds1	Transcript	(loc_os08g34900.1 : 392.0) no description available & (gnl|cdd|85238 : 374.0) no description available & (at3g43270 : 311.0) Plant invertase/pectin methylesterase inhibitor superfamily; FUNCTIONS IN: enzyme inhibitor activity, pectinesterase activity; INVOLVED IN: cell wall modification; LOCATED IN: plant-type cell wall; EXPRESSED IN: 21 plant structures; EXPRESSED DURING: 10 growth stages; CONTA…	-4.98665
17.1.2	hormone metabolism.abscisic acid.signal transduction	et_9a_062481.cds	Transcript	(loc_os05g46040.1 : 509.0) no description available & (at1g72770 : 317.0) mutant has ABA hypersensitive inhibition of seed germination; Protein Phosphatase 2C; regulates the activation of the Snf1-related kinase OST1 by abscisic acid.; homology to ABI1 (HAB1); FUNCTIONS IN: protein serine/threonine phosphatase activity; INVOLVED IN: protein amino acid dephosphorylation; LOCATED IN: protein serine…	2.28026		17.1.3	hormone metabolism.abscisic acid.induced-regulated-responsive-activated	et_7a_053165.cds	Transcript	(loc_os04g44510.1 : 331.0) no description available & (at5g08350 : 187.0) GRAM domain-containing protein / ABA-responsive protein-related; CONTAINS InterPro DOMAIN/s: GRAM (InterPro:IPR004182); BEST Arabidopsis thaliana protein match is: GRAM domain-containing protein / ABA-responsive protein-related (TAIR:AT5G23370.1); Has 358 Blast hits to 358 proteins in 24 species: Archae - 0; Bacteria - 0; M…	-3.82512
17.1.2	hormone metabolism.abscisic acid.signal transduction	et_9b_064873.cds	Transcript	(loc_os05g49730.1 : 352.0) no description available & (gnl|cdd|29062 : 237.0) no description available & (at2g29380 : 231.0) highly ABA-induced PP2C gene 3 (HAI3); FUNCTIONS IN: protein serine/threonine phosphatase activity, catalytic activity; INVOLVED IN: protein amino acid dephosphorylation; LOCATED IN: protein serine/threonine phosphatase complex; CONTAINS InterPro DOMAIN/s: Protein phosphata…	4.86378		17.1.3	hormone metabolism.abscisic acid.induced-regulated-responsive-activated	et_7b_055928.cds	Transcript	(loc_os04g44510.1 : 337.0) no description available & (at5g08350 : 186.0) GRAM domain-containing protein / ABA-responsive protein-related; CONTAINS InterPro DOMAIN/s: GRAM (InterPro:IPR004182); BEST Arabidopsis thaliana protein match is: GRAM domain-containing protein / ABA-responsive protein-related (TAIR:AT5G23370.1); Has 358 Blast hits to 358 proteins in 24 species: Archae - 0; Bacteria - 0; M…	-2.91108
17.1.2	hormone metabolism.abscisic acid.signal transduction	et_9b_065045.cds	Transcript	(loc_os05g46040.1 : 489.0) no description available & (at1g72770 : 303.0) mutant has ABA hypersensitive inhibition of seed germination; Protein Phosphatase 2C; regulates the activation of the Snf1-related kinase OST1 by abscisic acid.; homology to ABI1 (HAB1); FUNCTIONS IN: protein serine/threonine phosphatase activity; INVOLVED IN: protein amino acid dephosphorylation; LOCATED IN: protein serine…	2.08803		17.1.1.1.11	hormone metabolism.abscisic acid.synthesis-degradation.synthesis.short chain alcohol dehydrogenmase (ABA2)	et_8b_058544.cds1	Transcript	(loc_os04g10000.1 : 171.0) no description available & (at3g26770 : 107.0) NAD(P)-binding Rossmann-fold superfamily protein; FUNCTIONS IN: oxidoreductase activity, binding, catalytic activity; INVOLVED IN: oxidation reduction, metabolic process; EXPRESSED IN: 6 plant structures; EXPRESSED DURING: 4 anthesis, F mature embryo stage, E expanded cotyledon stage; CONTAINS InterPro DOMAIN/s: NAD(P)-bind…	-2.34481
17.1.1	hormone metabolism.abscisic acid.synthesis-degradation	et_5b_043714.cds	Transcript	(loc_os07g18120.1 : 2095.0) no description available & (q6z351|aldol_orysa : 2044.0) Putative aldehyde oxidase-like protein - Oryza sativa (Rice) & (at1g04580 : 1326.0) Encodes aldehyde oxidase AAO4 preferentially expressed in developing seeds.; aldehyde oxidase 4 (AO4); CONTAINS InterPro DOMAIN/s: Aldehyde oxidase/xanthine dehydrogenase (InterPro:IPR016208), Ferredoxin (InterPro:IPR001041), Moly…	2.83965		17.2.3	hormone metabolism.auxin.induced-regulated-responsive-activated	et_2a_015840.cds	Transcript	(loc_os09g37394.1 : 180.0) no description available & (at1g29420 : 94.4) SAUR-like auxin-responsive protein family ; CONTAINS InterPro DOMAIN/s: Auxin responsive SAUR protein (InterPro:IPR003676); BEST Arabidopsis thaliana protein match is: SAUR-like auxin-responsive protein family (TAIR:AT1G29510.1); Has 732 Blast hits to 717 proteins in 22 species: Archae - 0; Bacteria - 0; Metazoa - 0; Fungi -…	-2.75603
17.1.1	hormone metabolism.abscisic acid.synthesis-degradation	et_5b_045772.cds1	Transcript	(loc_os07g32010.1 : 465.0) no description available & (at4g15280 : 275.0) UDP-glucosyl transferase 71B5 (UGT71B5); FUNCTIONS IN: quercetin 3-O-glucosyltransferase activity, UDP-glycosyltransferase activity, transferase activity, transferring glycosyl groups; INVOLVED IN: metabolic process; LOCATED IN: cellular_component unknown; CONTAINS InterPro DOMAIN/s: UDP-glucuronosyl/UDP-glucosyltransferase…	4.5985		17.2.2	hormone metabolism.auxin.signal transduction	et_6b_049270.cds	Transcript	(at1g77690 : 677.0) Encodes an auxin influx carrier LAX3 (Like Aux1) that promotes lateral root emergence. Auxin-induced expression of LAX3 in turn induces a selection of cell-wall-remodelling enzymes, which are likely to promote cell separation in advance of developing lateral root primordia.; like AUX1 3 (LAX3); CONTAINS InterPro DOMAIN/s: Amino acid transporter, transmembrane (InterPro:IPR0130…	-3.72033
17.1.1.1.10	hormone metabolism.abscisic acid.synthesis-degradation.synthesis.9-cis-epoxycarotenoid dioxygenase	et_4b_039519.cds1	Transcript	(loc_os03g44380.1 : 996.0) no description available & (at1g78390 : 759.0) Encodes 9-cis-epoxycarotenoid dioxygenase, a key enzyme in the biosynthesis of abscisic acid. The expression of this gene increases during the first 6h of imbibition.; nine-cis-epoxycarotenoid dioxygenase 9 (NCED9); CONTAINS InterPro DOMAIN/s: Carotenoid oxygenase (InterPro:IPR004294); BEST Arabidopsis thaliana protein matc…	3.11713		17.3.2.1	hormone metabolism.brassinosteroid.signal transduction.BRI	et_3b_027789.cds	Transcript	(loc_os08g23290.1 : 213.0) no description available & (at1g74360 : 139.0) Leucine-rich repeat protein kinase family protein; FUNCTIONS IN: protein serine/threonine kinase activity, protein kinase activity, ATP binding; INVOLVED IN: transmembrane receptor protein tyrosine kinase signaling pathway, protein amino acid phosphorylation; LOCATED IN: mitochondrion; EXPRESSED IN: 15 plant structures; EXP…	-6.81642
17.1.1.1.10	hormone metabolism.abscisic acid.synthesis-degradation.synthesis.9-cis-epoxycarotenoid dioxygenase	et_5b_045410.cds1	Transcript	(loc_os07g05940.1 : 877.0) no description available & (at1g78390 : 729.0) Encodes 9-cis-epoxycarotenoid dioxygenase, a key enzyme in the biosynthesis of abscisic acid. The expression of this gene increases during the first 6h of imbibition.; nine-cis-epoxycarotenoid dioxygenase 9 (NCED9); CONTAINS InterPro DOMAIN/s: Carotenoid oxygenase (InterPro:IPR004294); BEST Arabidopsis thaliana protein matc…	3.34723		17.3.1.1.2	hormone metabolism.brassinosteroid.synthesis-degradation.BRs.DWF4	et_4b_038929.cds	Transcript	(loc_os03g12660.1 : 407.0) no description available & (at3g50660 : 340.0) Encodes a 22&#945; hydroxylase whose reaction is a rate-limiting step in brassinosteroid biosynthetic pathway. The protein is a member of CYP90B gene family. CLM is an epi-allele with small, compressed rosette, reduced internode length, and reduced fertility, appears in selfed ddm mutant plants possibly due to loss of cytos…	-3.44776
17.1.1.1.12	hormone metabolism.abscisic acid.synthesis-degradation.synthesis.abscisic aldehyde oxidase	et_5b_043714.cds	Transcript	(loc_os07g18120.1 : 2095.0) no description available & (q6z351|aldol_orysa : 2044.0) Putative aldehyde oxidase-like protein - Oryza sativa (Rice) & (at1g04580 : 1326.0) Encodes aldehyde oxidase AAO4 preferentially expressed in developing seeds.; aldehyde oxidase 4 (AO4); CONTAINS InterPro DOMAIN/s: Aldehyde oxidase/xanthine dehydrogenase (InterPro:IPR016208), Ferredoxin (InterPro:IPR001041), Moly…	2.83965		17.3.1.2.99	hormone metabolism.brassinosteroid.synthesis-degradation.sterols.other	et_2b_022159.cds	Transcript	(loc_os11g08569.2 : 786.0) no description available & (gnl|cdd|35718 : 621.0) no description available & (at2g07050 : 587.0) Involved in the biosynthesis of brassinosteroids. Catalyzes the reaction from epoxysqualene to cycloartenol.; cycloartenol synthase 1 (CAS1); FUNCTIONS IN: cycloartenol synthase activity; INVOLVED IN: pentacyclic triterpenoid biosynthetic process, thylakoid membrane organiz…	-3.29777
17.1.1.1.11	hormone metabolism.abscisic acid.synthesis-degradation.synthesis.short chain alcohol dehydrogenmase (ABA2)	et_7a_050208.cds1	Transcript	(loc_os04g33240.1 : 157.0) no description available & (gnl|cdd|35944 : 123.0) no description available & (at1g52340 : 119.0) Encodes a cytosolic short-chain dehydrogenase/reductase involved in the conversion of xanthoxin to ABA-aldehyde during ABA biosynthesis. Mutants are insensitive to sucrose and glucose.; ABA DEFICIENT 2 (ABA2); CONTAINS InterPro DOMAIN/s: NAD(P)-binding domain (InterPro:IPR0…	5.43329		17.8.1	hormone metabolism.salicylic acid.synthesis-degradation	et_1a_005500.cds	Transcript	(gnl|cdd|86349 : 240.0) no description available & (q9fyz9|bamt_antma : 163.0) Benzoate carboxyl methyltransferase (EC 2.1.1.-) (S-adenosyl-L-methionine:benzoic acid carboxyl methyltransferase) - Antirrhinum majus (Garden snapdragon) & (loc_os01g50610.1 : 161.0) no description available & (at3g11480 : 150.0) The gene encodes a SABATH methyltransferase that methylates both salicylic acid and benzo…	-3.11885
17.2.3	hormone metabolism.auxin.induced-regulated-responsive-activated	et_4b_038203.cds	Transcript	(loc_os03g58170.1 : 372.0) no description available & (gnl|cdd|48483 : 332.0) no description available & (at3g22850 : 313.0) Aluminium induced protein with YGL and LRDR motifs; FUNCTIONS IN: molecular_function unknown; INVOLVED IN: biological_process unknown; LOCATED IN: cytosol, nucleus, plasma membrane; EXPRESSED IN: 24 plant structures; EXPRESSED DURING: 15 growth stages; BEST Arabidopsis thal…	2.50396		17.8.1.1.7	hormone metabolism.salicylic acid.synthesis-degradation.synthesis.methyl-SA methylesterase	et_1a_005500.cds	Transcript	(gnl|cdd|86349 : 240.0) no description available & (q9fyz9|bamt_antma : 163.0) Benzoate carboxyl methyltransferase (EC 2.1.1.-) (S-adenosyl-L-methionine:benzoic acid carboxyl methyltransferase) - Antirrhinum majus (Garden snapdragon) & (loc_os01g50610.1 : 161.0) no description available & (at3g11480 : 150.0) The gene encodes a SABATH methyltransferase that methylates both salicylic acid and benzo…	-3.11885
17.2.3	hormone metabolism.auxin.induced-regulated-responsive-activated	et_8b_060559.cds	Transcript	(loc_os08g41290.1 : 189.0) no description available & (at3g07390 : 105.0) isolated from differential screening of a cDNA library from auxin-treated root culture. sequence does not show homology to any known proteins and is predicted to be extracellular.; Auxin-Induced in Root cultures 12 (AIR12); FUNCTIONS IN: extracellular matrix structural constituent; INVOLVED IN: response to auxin stimulus, l…	2.8865		26.9	misc.glutathione S transferases	et_10a_000854.cds	Transcript	(loc_os12g10730.2 : 359.0) no description available & (o04437|gstz_wheat : 353.0) Glutathione S-transferase (EC 2.5.1.18) (GST class-zeta) - Triticum aestivum (Wheat) & (gnl|cdd|36086 : 230.0) no description available & (at2g02390 : 225.0) Encodes glutathione transferase belonging to the zeta class of GSTs. Naming convention according to Wagner et al. (2002). The protein undergoes spontaneous thi…	-2.04853
17.2.1	hormone metabolism.auxin.synthesis-degradation	et_4a_034282.cds	Transcript	(loc_os03g62060.1 : 451.0) no description available & (at3g02875 : 325.0) Hydrolyzes amino acid conjugates of the plant growth regulator indole-3-acetic acid (IAA), including IAA-Leu and IAA-Phe. Uses Mg and Co ions as cofactors.; IAA-LEUCINE RESISTANT 1 (ILR1); FUNCTIONS IN: metallopeptidase activity, IAA-Leu conjugate hydrolase activity, IAA-Phe conjugate hydrolase activity; INVOLVED IN: proteo…	4.65884		26.9	misc.glutathione S transferases	et_10b_003021.cds	Transcript	(loc_os12g10730.2 : 365.0) no description available & (o04437|gstz_wheat : 359.0) Glutathione S-transferase (EC 2.5.1.18) (GST class-zeta) - Triticum aestivum (Wheat) & (gnl|cdd|36086 : 237.0) no description available & (at2g02390 : 231.0) Encodes glutathione transferase belonging to the zeta class of GSTs. Naming convention according to Wagner et al. (2002). The protein undergoes spontaneous thi…	-2.14488
17.2.1	hormone metabolism.auxin.synthesis-degradation	et_4b_038423.cds	Transcript	(loc_os03g62070.1 : 472.0) no description available & (at3g02875 : 338.0) Hydrolyzes amino acid conjugates of the plant growth regulator indole-3-acetic acid (IAA), including IAA-Leu and IAA-Phe. Uses Mg and Co ions as cofactors.; IAA-LEUCINE RESISTANT 1 (ILR1); FUNCTIONS IN: metallopeptidase activity, IAA-Leu conjugate hydrolase activity, IAA-Phe conjugate hydrolase activity; INVOLVED IN: proteo…	4.50081		26.9	misc.glutathione S transferases	et_3a_023820.cds	Transcript	(loc_os01g27480.1 : 165.0) no description available & (o65857|gsth1_orysa : 127.0) Probable glutathione S-transferase GSTF1 (EC 2.5.1.18) (GST-I) - Oryza sativa (Rice) & (gnl|cdd|48114 : 111.0) no description available & (at3g62760 : 96.7) Encodes glutathione transferase belonging to the phi class of GSTs. Naming convention according to Wagner et al. (2002).; ATGSTF13; CONTAINS InterPro DOMAIN/s:…	-2.59043
26.9	misc.glutathione S transferases	et_3b_028249.cds	Transcript	(loc_os01g27260.1 : 357.0) no description available & (o65857|gsth1_orysa : 309.0) Probable glutathione S-transferase GSTF1 (EC 2.5.1.18) (GST-I) - Oryza sativa (Rice) & (at3g62760 : 216.0) Encodes glutathione transferase belonging to the phi class of GSTs. Naming convention according to Wagner et al. (2002).; ATGSTF13; CONTAINS InterPro DOMAIN/s: Thioredoxin fold (InterPro:IPR012335), Glutathion…	3.99357		26.9	misc.glutathione S transferases	et_5b_043402.cds	Transcript	(gnl|cdd|29388 : 415.0) no description available & (loc_os07g48020.1 : 367.0) no description available & (p37835|per2_orysa : 365.0) Peroxidase 2 precursor (EC 1.11.1.7) - Oryza sativa (Rice) & (at5g05340 : 316.0) Peroxidase superfamily protein; FUNCTIONS IN: protein binding, peroxidase activity; INVOLVED IN: response to oxidative stress, oxidation reduction; LOCATED IN: apoplast, cell wall; EXPR…	-4.09904
29.5	protein.degradation	et_5b_043590.cds	Transcript	(loc_os11g24510.1 : 613.0) no description available & (at5g09640 : 422.0) encodes a serine carboxypeptidase-like (SCPL) protein. Mutants accumulate sinapoylglucose instead of sinapoylcholine, and have increased levels of choline and decreased activity of the enzyme sinapoylglucose:choline sinapoyltransferase.; serine carboxypeptidase-like 19 (SCPL19); FUNCTIONS IN: sinapoyltransferase activity, s…	2.53795		26.9	misc.glutathione S transferases	et_6a_047556.cds	Transcript	(loc_os11g14040.1 : 341.0) no description available & (o04437|gstz_wheat : 267.0) Glutathione S-transferase (EC 2.5.1.18) (GST class-zeta) - Triticum aestivum (Wheat) & (at2g02390 : 262.0) Encodes glutathione transferase belonging to the zeta class of GSTs. Naming convention according to Wagner et al. (2002). The protein undergoes spontaneous thiolation following treatment with the oxidant tert-b…	-2.81492
29.5.9	protein.degradation.AAA type	et_2b_021380.cds	Transcript	(loc_os06g48250.1 : 411.0) no description available & (gnl|cdd|35962 : 347.0) no description available & (at2g18193 : 251.0) P-loop containing nucleoside triphosphate hydrolases superfamily protein; FUNCTIONS IN: nucleoside-triphosphatase activity, ATPase activity, nucleotide binding, ATP binding; LOCATED IN: endomembrane system; EXPRESSED IN: callus; CONTAINS InterPro DOMAIN/s: ATPase, AAA-type,…	3.62519		26.12	misc.peroxidases	et_1b_012522.cds	Transcript	(gnl|cdd|29388 : 423.0) no description available & (loc_os02g14160.1 : 369.0) no description available & (at5g05340 : 295.0) Peroxidase superfamily protein; FUNCTIONS IN: protein binding, peroxidase activity; INVOLVED IN: response to oxidative stress, oxidation reduction; LOCATED IN: apoplast, cell wall; EXPRESSED IN: 9 plant structures; EXPRESSED DURING: LP.04 four leaves visible, 4 anthesis, C …	-2.61157
29.5.9	protein.degradation.AAA type	et_3a_026241.cds	Transcript	(loc_os01g12660.1 : 1197.0) no description available & (at1g64110 : 965.0) P-loop containing nucleoside triphosphate hydrolases superfamily protein; FUNCTIONS IN: nucleoside-triphosphatase activity, ATPase activity, nucleotide binding, ATP binding; LOCATED IN: endomembrane system; EXPRESSED IN: 8 plant structures; EXPRESSED DURING: L mature pollen stage, M germinated pollen stage, LP.04 four leav…	4.46373		26.12	misc.peroxidases	et_1b_013100.cds	Transcript	(loc_os05g04490.1 : 423.0) no description available & (gnl|cdd|29388 : 410.0) no description available & (at5g66390 : 251.0) Peroxidase superfamily protein; FUNCTIONS IN: peroxidase activity, heme binding; INVOLVED IN: response to oxidative stress, oxidation reduction; LOCATED IN: endomembrane system; EXPRESSED IN: leaf apex, hypocotyl, root, flower; EXPRESSED DURING: 4 anthesis, petal differenti…	-2.68874
29.5.9	protein.degradation.AAA type	et_3b_030846.cds	Transcript	(loc_os01g12660.1 : 1209.0) no description available & (at1g64110 : 983.0) P-loop containing nucleoside triphosphate hydrolases superfamily protein; FUNCTIONS IN: nucleoside-triphosphatase activity, ATPase activity, nucleotide binding, ATP binding; LOCATED IN: endomembrane system; EXPRESSED IN: 8 plant structures; EXPRESSED DURING: L mature pollen stage, M germinated pollen stage, LP.04 four leav…	4.66521		26.12	misc.peroxidases	et_2a_016833.cds	Transcript	(loc_os06g48020.1 : 451.0) no description available & (gnl|cdd|29388 : 317.0) no description available & (at2g18980 : 296.0) Peroxidase superfamily protein; FUNCTIONS IN: peroxidase activity, heme binding; INVOLVED IN: oxidation reduction, response to oxidative stress; LOCATED IN: endomembrane system; EXPRESSED IN: 6 plant structures; EXPRESSED DURING: LP.04 four leaves visible, petal differentia…	-2.59469
29.5.9	protein.degradation.AAA type	et_4a_032321.cds	Transcript	(loc_os03g58790.1 : 563.0) no description available & (gnl|cdd|35962 : 452.0) no description available & (at3g28510 : 383.0) P-loop containing nucleoside triphosphate hydrolases superfamily protein; FUNCTIONS IN: nucleoside-triphosphatase activity, ATPase activity, nucleotide binding, ATP binding; EXPRESSED IN: 7 plant structures; EXPRESSED DURING: LP.06 six leaves visible, LP.04 four leaves visi…	5.35418		26.12	misc.peroxidases	et_2a_017370.cds	Transcript	(gnl|cdd|29388 : 443.0) no description available & (loc_os06g35520.1 : 413.0) no description available & (at5g05340 : 359.0) Peroxidase superfamily protein; FUNCTIONS IN: protein binding, peroxidase activity; INVOLVED IN: response to oxidative stress, oxidation reduction; LOCATED IN: apoplast, cell wall; EXPRESSED IN: 9 plant structures; EXPRESSED DURING: LP.04 four leaves visible, 4 anthesis, C …	-5.0949
29.5.4	protein.degradation.aspartate protease	et_3b_028981.cds	Transcript	(loc_os01g47410.2 : 808.0) no description available & (p42210|aspr_horvu : 758.0) Phytepsin precursor (EC 3.4.23.40) (Aspartic proteinase) [Contains: Phytepsin 32 kDa subunit; Phytepsin 29 kDa subunit; Phytepsin 16 kDa subunit; Phytepsin 11 kDa subunit] - Hordeum vulgare (Barley) & (at1g11910 : 662.0) Encodes an aspartic proteinase that forms a heterodimer and is stable over a broad pH range (ph …	6.48226		26.12	misc.peroxidases	et_2b_020931.cds	Transcript	(loc_os06g46799.1 : 514.0) no description available & (gnl|cdd|29388 : 414.0) no description available & (at1g05260 : 374.0) Encodes a cold-inducible cationic peroxidase that is involved in the stress response. In response to low temperature, RCI3 transcripts accumulate in the aerial part and in roots of etiolated seedlings but only in roots of light-grown seedlings.; RARE COLD INDUCIBLE GENE 3 (…	-2.72414
29.5.4	protein.degradation.aspartate protease	et_9a_062397.cds	Transcript	(loc_os05g48330.1 : 431.0) no description available & (at3g12700 : 273.0) Eukaryotic aspartyl protease family protein; FUNCTIONS IN: aspartic-type endopeptidase activity; INVOLVED IN: proteolysis; LOCATED IN: cellular_component unknown; EXPRESSED IN: 21 plant structures; EXPRESSED DURING: 13 growth stages; CONTAINS InterPro DOMAIN/s: Peptidase aspartic (InterPro:IPR021109), Peptidase aspartic, ca…	3.7779		26.12	misc.peroxidases	et_2b_021350.cds	Transcript	(gnl|cdd|29388 : 412.0) no description available & (loc_os06g35520.1 : 358.0) no description available & (at5g05340 : 322.0) Peroxidase superfamily protein; FUNCTIONS IN: protein binding, peroxidase activity; INVOLVED IN: response to oxidative stress, oxidation reduction; LOCATED IN: apoplast, cell wall; EXPRESSED IN: 9 plant structures; EXPRESSED DURING: LP.04 four leaves visible, 4 anthesis, C …	-4.16651
29.5.3	protein.degradation.cysteine protease	et_3a_024875.cds	Transcript	(loc_os01g16430.1 : 335.0) no description available & (at3g12490 : 250.0) Encodes a protein with cysteine proteinase inhibitor activity. Overexpression increases tolerance to abiotic stressors (i.e.salt,osmitic, cold stress).; cystatin B (CYSB); FUNCTIONS IN: cysteine-type endopeptidase inhibitor activity, cobalt ion binding; INVOLVED IN: response to abiotic stimulus; LOCATED IN: endomembrane sys…	2.08169		26.12	misc.peroxidases	et_5a_040673.cds	Transcript	(gnl|cdd|29388 : 416.0) no description available & (loc_os07g48010.1 : 395.0) no description available & (p37835|per2_orysa : 360.0) Peroxidase 2 precursor (EC 1.11.1.7) - Oryza sativa (Rice) & (at5g05340 : 320.0) Peroxidase superfamily protein; FUNCTIONS IN: protein binding, peroxidase activity; INVOLVED IN: response to oxidative stress, oxidation reduction; LOCATED IN: apoplast, cell wall; EXPR…	-3.68293
29.5.7	protein.degradation.metalloprotease	et_2a_018720.cds1	Transcript	(loc_os06g12370.1 : 309.0) no description available & (at5g15250 : 295.0) Encodes an FtsH protease that is localized to the chloroplast. AtFtsH6 is involved in the degradation of both Lhcb3 and Lhcb1 during senescence and high-light acclimation.; FTSH protease 6 (FTSH6); CONTAINS InterPro DOMAIN/s: Peptidase M41, FtsH (InterPro:IPR005936), ATPase, AAA+ type, core (InterPro:IPR003593), ATPase, AAA…	6.39535		26.12	misc.peroxidases	et_5a_041282.cds	Transcript	(loc_os07g01370.1 : 485.0) no description available & (p37834|per1_orysa : 435.0) Peroxidase 1 precursor (EC 1.11.1.7) - Oryza sativa (Rice) & (gnl|cdd|29388 : 399.0) no description available & (at3g01190 : 333.0) Peroxidase superfamily protein; FUNCTIONS IN: peroxidase activity, heme binding; INVOLVED IN: response to oxidative stress, oxidation reduction; LOCATED IN: endomembrane system; EXPRESS…	-2.97591
29.5.7	protein.degradation.metalloprotease	et_2a_018721.cds1	Transcript	(loc_os06g12370.1 : 626.0) no description available & (at5g15250 : 571.0) Encodes an FtsH protease that is localized to the chloroplast. AtFtsH6 is involved in the degradation of both Lhcb3 and Lhcb1 during senescence and high-light acclimation.; FTSH protease 6 (FTSH6); CONTAINS InterPro DOMAIN/s: Peptidase M41, FtsH (InterPro:IPR005936), ATPase, AAA+ type, core (InterPro:IPR003593), ATPase, AAA…	6.51206		26.12	misc.peroxidases	et_5b_043402.cds	Transcript	(gnl|cdd|29388 : 415.0) no description available & (loc_os07g48020.1 : 367.0) no description available & (p37835|per2_orysa : 365.0) Peroxidase 2 precursor (EC 1.11.1.7) - Oryza sativa (Rice) & (at5g05340 : 316.0) Peroxidase superfamily protein; FUNCTIONS IN: protein binding, peroxidase activity; INVOLVED IN: response to oxidative stress, oxidation reduction; LOCATED IN: apoplast, cell wall; EXPR…	-4.09904
29.5.7	protein.degradation.metalloprotease	et_2b_021779.cds	Transcript	(loc_os06g12370.1 : 875.0) no description available & (at5g15250 : 843.0) Encodes an FtsH protease that is localized to the chloroplast. AtFtsH6 is involved in the degradation of both Lhcb3 and Lhcb1 during senescence and high-light acclimation.; FTSH protease 6 (FTSH6); CONTAINS InterPro DOMAIN/s: Peptidase M41, FtsH (InterPro:IPR005936), ATPase, AAA+ type, core (InterPro:IPR003593), ATPase, AAA…	6.2896		26.12	misc.peroxidases	et_7a_051522.cds	Transcript	(loc_os04g59150.1 : 472.0) no description available & (gnl|cdd|29388 : 380.0) no description available & (at1g71695 : 318.0) Peroxidase superfamily protein; FUNCTIONS IN: peroxidase activity, heme binding; INVOLVED IN: response to oxidative stress, oxidation reduction; LOCATED IN: cell wall, vacuole, membrane, plant-type cell wall; EXPRESSED IN: 23 plant structures; EXPRESSED DURING: 13 growth st…	-2.4998
29.5.7	protein.degradation.metalloprotease	et_4a_033688.cds	Transcript	(loc_os03g51920.1 : 847.0) no description available & (at1g17870 : 741.0) S2P-like putative metalloprotease, also contain transmembrane helices near their C-termini and many of them, five of seven, contain a conserved zinc-binding motif HEXXH. Homolog of EGY1. Each of the EGY1 and EGY-like proteins share two additional highly conserved motifs, the previously reported NPDG motif (aa 442Ã±454 in EG…	6.28212		26.12	misc.peroxidases	et_7a_051740.cds	Transcript	(loc_os04g55740.1 : 486.0) no description available & (gnl|cdd|29388 : 413.0) no description available & (p22195|per1_arahy : 335.0) Cationic peroxidase 1 precursor (EC 1.11.1.7) (PNPC1) - Arachis hypogaea (Peanut) & (at5g05340 : 329.0) Peroxidase superfamily protein; FUNCTIONS IN: protein binding, peroxidase activity; INVOLVED IN: response to oxidative stress, oxidation reduction; LOCATED IN: ap…	-3.6572
29.5.5	protein.degradation.serine protease	et_4a_033164.cds	Transcript	(gnl|cdd|29118 : 478.0) no description available & (loc_os03g41438.1 : 455.0) no description available & (p06293|prtz_horvu : 431.0) Protein Z (Z4) (Major endosperm albumin) - Hordeum vulgare (Barley) & (at1g47710 : 361.0) Serine protease inhibitor (SERPIN) family protein; FUNCTIONS IN: serine-type endopeptidase inhibitor activity, cysteine-type endopeptidase inhibitor activity; INVOLVED IN: biol…	4.03416		26.12	misc.peroxidases	et_7b_054318.cds	Transcript	(loc_os04g59150.1 : 478.0) no description available & (gnl|cdd|29388 : 383.0) no description available & (at1g71695 : 314.0) Peroxidase superfamily protein; FUNCTIONS IN: peroxidase activity, heme binding; INVOLVED IN: response to oxidative stress, oxidation reduction; LOCATED IN: cell wall, vacuole, membrane, plant-type cell wall; EXPRESSED IN: 23 plant structures; EXPRESSED DURING: 13 growth st…	-2.48631
29.5.5	protein.degradation.serine protease	et_5b_043590.cds	Transcript	(loc_os11g24510.1 : 613.0) no description available & (at5g09640 : 422.0) encodes a serine carboxypeptidase-like (SCPL) protein. Mutants accumulate sinapoylglucose instead of sinapoylcholine, and have increased levels of choline and decreased activity of the enzyme sinapoylglucose:choline sinapoyltransferase.; serine carboxypeptidase-like 19 (SCPL19); FUNCTIONS IN: sinapoyltransferase activity, s…	2.53795		26.12	misc.peroxidases	et_8a_058192.cds1	Transcript	(loc_os08g02110.1 : 443.0) no description available & (gnl|cdd|29388 : 392.0) no description available & (at4g33420 : 347.0) Peroxidase superfamily protein; FUNCTIONS IN: peroxidase activity, heme binding; INVOLVED IN: response to oxidative stress, oxidation reduction; EXPRESSED IN: 20 plant structures; EXPRESSED DURING: 10 growth stages; CONTAINS InterPro DOMAIN/s: Haem peroxidase (InterPro:IPR0…	-3.96007
29.5.1	protein.degradation.subtilases	et_2b_020314.cds	Transcript	(loc_os09g26920.1 : 1010.0) no description available & (at2g05920 : 675.0) Subtilase family protein; FUNCTIONS IN: identical protein binding, serine-type endopeptidase activity; INVOLVED IN: proteolysis, negative regulation of catalytic activity; LOCATED IN: cell wall, plant-type cell wall; EXPRESSED IN: 22 plant structures; EXPRESSED DURING: 13 growth stages; CONTAINS InterPro DOMAIN/s: Protease…	4.14643		26.12	misc.peroxidases	et_8b_060541.cds1	Transcript	(loc_os08g02110.1 : 444.0) no description available & (gnl|cdd|29388 : 398.0) no description available & (at4g33420 : 353.0) Peroxidase superfamily protein; FUNCTIONS IN: peroxidase activity, heme binding; INVOLVED IN: response to oxidative stress, oxidation reduction; EXPRESSED IN: 20 plant structures; EXPRESSED DURING: 10 growth stages; CONTAINS InterPro DOMAIN/s: Haem peroxidase (InterPro:IPR0…	-5.51113
29.5.1	protein.degradation.subtilases	et_3b_029142.cds	Transcript	(loc_os02g10520.1 : 506.0) no description available & (at2g04160 : 495.0) isolated from differential screening of a cDNA library from auxin-treated root culture. encodes a protein similar to subtilisin-like serine protease which is believed to be active outside the plant cell.; AUXIN-INDUCED IN ROOT CULTURES 3 (AIR3); FUNCTIONS IN: serine-type endopeptidase activity; INVOLVED IN: proteolysis, res…	7.11181		29.5	protein.degradation	et_5a_042120.cds	Transcript	(loc_os07g38590.1 : 648.0) no description available & (at3g13510 : 546.0) Protein of Unknown Function (DUF239); INVOLVED IN: biological_process unknown; LOCATED IN: endomembrane system; EXPRESSED IN: 22 plant structures; EXPRESSED DURING: 13 growth stages; CONTAINS InterPro DOMAIN/s: Protein of unknown function DUF239, plant (InterPro:IPR004314); BEST Arabidopsis thaliana protein match is: Protei…	-2.489
29.5.1	protein.degradation.subtilases	et_5a_042872.cds	Transcript	(loc_os07g48650.1 : 233.0) no description available & (at5g58820 : 136.0) Subtilisin-like serine endopeptidase family protein; FUNCTIONS IN: identical protein binding, serine-type endopeptidase activity; INVOLVED IN: proteolysis, negative regulation of catalytic activity; LOCATED IN: endomembrane system; CONTAINS InterPro DOMAIN/s: Peptidase S8/S53, subtilisin/kexin/sedolisin (InterPro:IPR000209)…	4.3103		29.5	protein.degradation	et_6a_047310.cds	Transcript	(loc_os07g38590.1 : 409.0) no description available & (at5g56530 : 383.0) Protein of Unknown Function (DUF239); FUNCTIONS IN: molecular_function unknown; INVOLVED IN: biological_process unknown; LOCATED IN: cellular_component unknown; CONTAINS InterPro DOMAIN/s: Protein of unknown function DUF239, plant (InterPro:IPR004314); BEST Arabidopsis thaliana protein match is: Protein of Unknown Function …	-3.97709
29.5.11	protein.degradation.ubiquitin	et_3b_030561.cds	Transcript	(loc_os01g13280.1 : 459.0) no description available & (gnl|cdd|36113 : 302.0) no description available & (at3g15355 : 284.0) ubiquitin-conjugating enzyme 25 (UBC25); FUNCTIONS IN: small conjugating protein ligase activity; INVOLVED IN: regulation of protein metabolic process, post-translational protein modification; LOCATED IN: cellular_component unknown; EXPRESSED IN: 21 plant structures; EXPRES…	2.43721		29.5	protein.degradation	et_6b_049265.cds	Transcript	(loc_os07g38590.1 : 422.0) no description available & (at5g56530 : 392.0) Protein of Unknown Function (DUF239); FUNCTIONS IN: molecular_function unknown; INVOLVED IN: biological_process unknown; LOCATED IN: cellular_component unknown; CONTAINS InterPro DOMAIN/s: Protein of unknown function DUF239, plant (InterPro:IPR004314); BEST Arabidopsis thaliana protein match is: Protein of Unknown Function …	-4.05524
29.5.11.3	protein.degradation.ubiquitin.E2	et_3b_030561.cds	Transcript	(loc_os01g13280.1 : 459.0) no description available & (gnl|cdd|36113 : 302.0) no description available & (at3g15355 : 284.0) ubiquitin-conjugating enzyme 25 (UBC25); FUNCTIONS IN: small conjugating protein ligase activity; INVOLVED IN: regulation of protein metabolic process, post-translational protein modification; LOCATED IN: cellular_component unknown; EXPRESSED IN: 21 plant structures; EXPRES…	2.43721		29.5.9	protein.degradation.AAA type	et_10b_004058.cds1	Transcript	(loc_os12g24320.1 : 652.0) no description available & (gnl|cdd|35962 : 501.0) no description available & (at5g40010 : 485.0) AAA-ATPase 1 (AATP1); FUNCTIONS IN: nucleoside-triphosphatase activity, ATPase activity, nucleotide binding, ATP binding; EXPRESSED IN: stem, inflorescence meristem, root, flower, stamen; EXPRESSED DURING: 4 anthesis, petal differentiation and expansion stage; CONTAINS Inte…	-2.21327
29.5.11.4.2	protein.degradation.ubiquitin.E3.RING	et_2a_018361.cds1	Transcript	(loc_os09g21120.1 : 713.0) no description available & (at1g60190 : 343.0) ARM repeat superfamily protein; FUNCTIONS IN: ubiquitin-protein ligase activity, binding, zinc ion binding; INVOLVED IN: protein ubiquitination; LOCATED IN: ubiquitin ligase complex; EXPRESSED IN: 6 plant structures; EXPRESSED DURING: 4 anthesis, petal differentiation and expansion stage; CONTAINS InterPro DOMAIN/s: Zinc fi…	4.72798		29.5.9	protein.degradation.AAA type	et_9a_062260.cds	Transcript	(loc_os05g50750.1 : 1188.0) no description available & (at5g52882 : 912.0) P-loop containing nucleoside triphosphate hydrolases superfamily protein; FUNCTIONS IN: nucleoside-triphosphatase activity, nucleotide binding, ATP binding; INVOLVED IN: biological_process unknown; LOCATED IN: endomembrane system; EXPRESSED IN: cultured cell; CONTAINS InterPro DOMAIN/s: ATPase, AAA-type, core (InterPro:IPR…	-4.69228
29.5.11.4.2	protein.degradation.ubiquitin.E3.RING	et_2b_022410.cds1	Transcript	(loc_os09g21120.1 : 717.0) no description available & (at1g60190 : 330.0) ARM repeat superfamily protein; FUNCTIONS IN: ubiquitin-protein ligase activity, binding, zinc ion binding; INVOLVED IN: protein ubiquitination; LOCATED IN: ubiquitin ligase complex; EXPRESSED IN: 6 plant structures; EXPRESSED DURING: 4 anthesis, petal differentiation and expansion stage; CONTAINS InterPro DOMAIN/s: Zinc fi…	4.94245		29.5.9	protein.degradation.AAA type	et_9b_064805.cds	Transcript	(loc_os05g50750.1 : 1134.0) no description available & (at1g64110 : 902.0) P-loop containing nucleoside triphosphate hydrolases superfamily protein; FUNCTIONS IN: nucleoside-triphosphatase activity, ATPase activity, nucleotide binding, ATP binding; LOCATED IN: endomembrane system; EXPRESSED IN: 8 plant structures; EXPRESSED DURING: L mature pollen stage, M germinated pollen stage, LP.04 four leav…	-2.44001
29.5.11.4.2	protein.degradation.ubiquitin.E3.RING	et_3a_024699.cds	Transcript	(loc_os01g49280.1 : 202.0) no description available & (at2g01275 : 100.0) RING/FYVE/PHD zinc finger superfamily protein; FUNCTIONS IN: zinc ion binding; CONTAINS InterPro DOMAIN/s: Protein of unknown function DUF3675 (InterPro:IPR022143), Zinc finger, C3HC4 RING-type (InterPro:IPR018957), Zinc finger, RING-CH-type (InterPro:IPR011016); BEST Arabidopsis thaliana protein match is: RING/FYVE/PHD zin…	3.56782		29.5.4	protein.degradation.aspartate protease	et_2a_016173.cds	Transcript	(loc_os09g27910.1 : 593.0) no description available & (at2g03200 : 323.0) Eukaryotic aspartyl protease family protein; FUNCTIONS IN: aspartic-type endopeptidase activity; INVOLVED IN: proteolysis; LOCATED IN: endomembrane system; EXPRESSED IN: 10 plant structures; EXPRESSED DURING: 4 anthesis, C globular stage, petal differentiation and expansion stage; CONTAINS InterPro DOMAIN/s: Peptidase aspar…	-3.6147
29.5.11.4.2	protein.degradation.ubiquitin.E3.RING	et_3b_027933.cds1	Transcript	(loc_os01g61470.1 : 105.0) no description available & (at3g18930 : 80.1) RING/U-box superfamily protein; FUNCTIONS IN: zinc ion binding; EXPRESSED IN: 23 plant structures; EXPRESSED DURING: 13 growth stages; CONTAINS InterPro DOMAIN/s: Zinc finger, RING-type (InterPro:IPR001841), Zinc finger, C3HC4 RING-type (InterPro:IPR018957); BEST Arabidopsis thaliana protein match is: RING/U-box superfamily …	3.89939		29.5.4	protein.degradation.aspartate protease	et_2a_017489.cds	Transcript	(loc_os06g50390.1 : 471.0) no description available & (at4g35880 : 394.0) Eukaryotic aspartyl protease family protein; FUNCTIONS IN: aspartic-type endopeptidase activity; INVOLVED IN: proteolysis; LOCATED IN: anchored to membrane; EXPRESSED IN: 22 plant structures; EXPRESSED DURING: 13 growth stages; CONTAINS InterPro DOMAIN/s: Peptidase aspartic (InterPro:IPR021109), Peptidase aspartic, catalyti…	-2.2975
29.5.11.4.2	protein.degradation.ubiquitin.E3.RING	et_4a_033192.cds	Transcript	(loc_os03g42760.1 : 634.0) no description available & (at4g34370 : 399.0) ARIADNE 1 (ARI1); FUNCTIONS IN: zinc ion binding; EXPRESSED IN: 24 plant structures; EXPRESSED DURING: 15 growth stages; CONTAINS InterPro DOMAIN/s: Zinc finger, C6HC-type (InterPro:IPR002867); BEST Arabidopsis thaliana protein match is: RING/U-box superfamily protein (TAIR:AT2G16090.1). & (gnl|cdd|37026 : 223.0) no descrip…	3.3353		29.5.4	protein.degradation.aspartate protease	et_2b_021501.cds	Transcript	(loc_os06g50390.1 : 451.0) no description available & (at4g35880 : 370.0) Eukaryotic aspartyl protease family protein; FUNCTIONS IN: aspartic-type endopeptidase activity; INVOLVED IN: proteolysis; LOCATED IN: anchored to membrane; EXPRESSED IN: 22 plant structures; EXPRESSED DURING: 13 growth stages; CONTAINS InterPro DOMAIN/s: Peptidase aspartic (InterPro:IPR021109), Peptidase aspartic, catalyti…	-1.99028
29.5.11.4.2	protein.degradation.ubiquitin.E3.RING	et_4a_033367.cds	Transcript	(loc_os10g32750.1 : 462.0) no description available & (at2g38970 : 421.0) Zinc finger (C3HC4-type RING finger) family protein; FUNCTIONS IN: ubiquitin-protein ligase activity, zinc ion binding; EXPRESSED IN: 22 plant structures; EXPRESSED DURING: 13 growth stages; CONTAINS InterPro DOMAIN/s: Zinc finger, RING-type (InterPro:IPR001841), Zinc finger, C3HC4 RING-type (InterPro:IPR018957), von Willeb…	6.35765		29.5.4	protein.degradation.aspartate protease	et_3b_028853.cds	Transcript	(loc_os01g44130.1 : 765.0) no description available & (q42456|aspr1_orysa : 598.0) Aspartic proteinase oryzasin-1 precursor (EC 3.4.23.-) - Oryza sativa (Rice) & (at1g11910 : 583.0) Encodes an aspartic proteinase that forms a heterodimer and is stable over a broad pH range (ph 3-8).; aspartic proteinase A1 (APA1); FUNCTIONS IN: endopeptidase activity; INVOLVED IN: proteolysis, response to salt st…	-2.33736
29.5.11.4.2	protein.degradation.ubiquitin.E3.RING	et_4a_033400.cds	Transcript	(loc_os03g46570.1 : 167.0) no description available & (gnl|cdd|36316 : 152.0) no description available & (at3g12920 : 80.9) SBP (S-ribonuclease binding protein) family protein; FUNCTIONS IN: zinc ion binding; INVOLVED IN: biological_process unknown; LOCATED IN: nucleus; EXPRESSED IN: 24 plant structures; EXPRESSED DURING: 13 growth stages; CONTAINS InterPro DOMAIN/s: Zinc finger, RING-type (Inter…	2.28674		29.5.4	protein.degradation.aspartate protease	et_3b_031094.cds1	Transcript	(loc_os01g64840.1 : 353.0) no description available & (at2g03200 : 155.0) Eukaryotic aspartyl protease family protein; FUNCTIONS IN: aspartic-type endopeptidase activity; INVOLVED IN: proteolysis; LOCATED IN: endomembrane system; EXPRESSED IN: 10 plant structures; EXPRESSED DURING: 4 anthesis, C globular stage, petal differentiation and expansion stage; CONTAINS InterPro DOMAIN/s: Peptidase aspar…	-2.6767
29.5.11.4.2	protein.degradation.ubiquitin.E3.RING	et_4b_036389.cds	Transcript	(gnl|cdd|36316 : 162.0) no description available & (loc_os03g46570.1 : 134.0) no description available & (at3g12920 : 114.0) SBP (S-ribonuclease binding protein) family protein; FUNCTIONS IN: zinc ion binding; INVOLVED IN: biological_process unknown; LOCATED IN: nucleus; EXPRESSED IN: 24 plant structures; EXPRESSED DURING: 13 growth stages; CONTAINS InterPro DOMAIN/s: Zinc finger, RING-type (Inte…	2.94715		29.5.4	protein.degradation.aspartate protease	et_4a_032456.cds	Transcript	(loc_os03g20290.1 : 466.0) no description available & (at2g03200 : 270.0) Eukaryotic aspartyl protease family protein; FUNCTIONS IN: aspartic-type endopeptidase activity; INVOLVED IN: proteolysis; LOCATED IN: endomembrane system; EXPRESSED IN: 10 plant structures; EXPRESSED DURING: 4 anthesis, C globular stage, petal differentiation and expansion stage; CONTAINS InterPro DOMAIN/s: Peptidase aspar…	-4.61576
29.5.11.4.3.2	protein.degradation.ubiquitin.E3.SCF.FBOX	et_10a_001818.cds	Transcript	(loc_os12g31850.1 : 466.0) no description available & (gnl|cdd|70624 : 434.0) no description available & (at2g03530 : 409.0) Mediate high-affinity uracil and 5-FU (a toxic uracil analogue) transport when expressed in yeast and Xenopus oocytes.Involved in allantoin transport.; ureide permease 2 (UPS2); FUNCTIONS IN: uracil:cation symporter activity; LOCATED IN: plasma membrane; EXPRESSED IN: 25 pl…	3.42374		29.5.4	protein.degradation.aspartate protease	et_4a_035163.cds1	Transcript	(loc_os03g20290.1 : 377.0) no description available & (at2g03200 : 226.0) Eukaryotic aspartyl protease family protein; FUNCTIONS IN: aspartic-type endopeptidase activity; INVOLVED IN: proteolysis; LOCATED IN: endomembrane system; EXPRESSED IN: 10 plant structures; EXPRESSED DURING: 4 anthesis, C globular stage, petal differentiation and expansion stage; CONTAINS InterPro DOMAIN/s: Peptidase aspar…	-4.76929
29.5.11.4.3.2	protein.degradation.ubiquitin.E3.SCF.FBOX	et_10b_003885.cds	Transcript	(loc_os12g31850.1 : 464.0) no description available & (gnl|cdd|70624 : 442.0) no description available & (at2g03530 : 400.0) Mediate high-affinity uracil and 5-FU (a toxic uracil analogue) transport when expressed in yeast and Xenopus oocytes.Involved in allantoin transport.; ureide permease 2 (UPS2); FUNCTIONS IN: uracil:cation symporter activity; LOCATED IN: plasma membrane; EXPRESSED IN: 25 pl…	5.46026		29.5.4	protein.degradation.aspartate protease	et_5b_044972.cds	Transcript	(loc_os07g34940.1 : 481.0) no description available & (at2g03200 : 243.0) Eukaryotic aspartyl protease family protein; FUNCTIONS IN: aspartic-type endopeptidase activity; INVOLVED IN: proteolysis; LOCATED IN: endomembrane system; EXPRESSED IN: 10 plant structures; EXPRESSED DURING: 4 anthesis, C globular stage, petal differentiation and expansion stage; CONTAINS InterPro DOMAIN/s: Peptidase aspar…	-5.14285
29.5.11.4.3.2	protein.degradation.ubiquitin.E3.SCF.FBOX	et_3b_029942.cds	Transcript	(loc_os01g65920.2 : 565.0) no description available & (at1g21410 : 432.0) AtSKP2;1 is a homolog of human SKP2, the human F-box protein that recruits E2F1. Contains an F-box motif at the N-terminal region and a C-terminal Leu-rich repeat domain. Forms part of an E3-ubiquitin-ligase SCF (Skp1, cullin, F-box) complex and recruits phosphorylated AtE2Fc, a transcriptional factor that might play a role…	2.96917		29.5.4	protein.degradation.aspartate protease	et_9b_065833.cds1	Transcript	(loc_os05g33400.1 : 485.0) no description available & (at1g03220 : 365.0) Eukaryotic aspartyl protease family protein; FUNCTIONS IN: aspartic-type endopeptidase activity; INVOLVED IN: response to salt stress; LOCATED IN: cell wall, plasma membrane, membrane, plant-type cell wall; EXPRESSED IN: 6 plant structures; CONTAINS InterPro DOMAIN/s: Peptidase aspartic (InterPro:IPR021109), Peptidase aspar…	-6.28044
21.2.1	redox.ascorbate and glutathione.ascorbate	et_2a_017293.cds	Transcript	(loc_os06g37080.1 : 843.0) no description available & (q40588|aso_tobac : 695.0) L-ascorbate oxidase precursor (EC 1.10.3.3) (Ascorbase) (ASO) - Nicotiana tabacum (Common tobacco) & (at5g21105 : 654.0) Plant L-ascorbate oxidase; FUNCTIONS IN: oxidoreductase activity, L-ascorbate oxidase activity, copper ion binding; INVOLVED IN: oxidation reduction; EXPRESSED IN: 23 plant structures; EXPRESSED DU…	3.06781		29.5.3	protein.degradation.cysteine protease	et_2a_015733.cds	Transcript	(loc_os09g38920.1 : 470.0) no description available & (at5g45890 : 290.0) Senescence-associated gene 12 (SAG12) encoding a cysteine protease influenced by cytokinin, auxin, and sugars.Localized to special vacuole found during senescence called senescence associated vacuoles which are different from central vacuole in the tonoplast composition and pH.; senescence-associated gene 12 (SAG12); CONTAI…	-2.80867
21.2.1	redox.ascorbate and glutathione.ascorbate	et_2a_018562.cds	Transcript	(loc_os06g37150.1 : 652.0) no description available & (q40588|aso_tobac : 580.0) L-ascorbate oxidase precursor (EC 1.10.3.3) (Ascorbase) (ASO) - Nicotiana tabacum (Common tobacco) & (at5g21100 : 551.0) Plant L-ascorbate oxidase; FUNCTIONS IN: oxidoreductase activity, copper ion binding, L-ascorbate oxidase activity; INVOLVED IN: oxidation reduction; LOCATED IN: plant-type cell wall; EXPRESSED IN:…	3.60661		29.5.3	protein.degradation.cysteine protease	et_9b_066112.cds1	Transcript	(loc_os05g01810.1 : 508.0) no description available & (at4g35350 : 463.0) tracheary element vacuolar protein; xylem cysteine peptidase 1 (XCP1); FUNCTIONS IN: cysteine-type peptidase activity, cysteine-type endopeptidase activity; INVOLVED IN: proteolysis, developmental programmed cell death; LOCATED IN: plant-type vacuole; EXPRESSED IN: 20 plant structures; EXPRESSED DURING: 10 growth stages; CO…	-3.90543
21.2.1	redox.ascorbate and glutathione.ascorbate	et_4b_040053.cds	Transcript	(loc_os03g17690.1 : 454.0) no description available & (p93404|apx1_orysa : 452.0) L-ascorbate peroxidase 1, cytosolic (EC 1.11.1.11) (APXa) (OsAPx01) - Oryza sativa (Rice) & (at1g07890 : 426.0) Encodes a cytosolic ascorbate peroxidase APX1. Ascorbate peroxidases are enzymes that scavenge hydrogen peroxide in plant cells. Eight types of APX have been described for Arabidopsis: three cytosolic (APX…	2.21731		29.5.7	protein.degradation.metalloprotease	et_2a_018738.cds1	Transcript	(loc_os06g13180.1 : 418.0) no description available & (at1g70170 : 312.0) mutant has Late flowering; Early senescence; Matrix Metalloproteinase; matrix metalloproteinase (MMP); FUNCTIONS IN: metallopeptidase activity, metalloendopeptidase activity, zinc ion binding; INVOLVED IN: proteolysis, metabolic process; LOCATED IN: anchored to membrane; EXPRESSED IN: 7 plant structures; EXPRESSED DURING: L…	-4.12913
21.2.1	redox.ascorbate and glutathione.ascorbate	et_9a_063091.cds	Transcript	(loc_os05g02530.1 : 390.0) no description available & (at1g75270 : 297.0) dehydroascorbate reductase 2 (DHAR2); FUNCTIONS IN: glutathione binding, glutathione dehydrogenase (ascorbate) activity; INVOLVED IN: protein amino acid glutathionylation; LOCATED IN: plasma membrane; EXPRESSED IN: 25 plant structures; EXPRESSED DURING: 16 growth stages; CONTAINS InterPro DOMAIN/s: Thioredoxin fold (InterPr…	1.82231		29.5.5	protein.degradation.serine protease	et_10b_003022.cds	Transcript	(p37890|cbp1_orysa : 831.0) Serine carboxypeptidase 1 precursor (EC 3.4.16.5) (Serine carboxypeptidase I) (Carboxypeptidase C) - Oryza sativa (Rice) & (loc_os12g15470.2 : 831.0) no description available & (at4g12910 : 645.0) serine carboxypeptidase-like 20 (scpl20); FUNCTIONS IN: serine-type carboxypeptidase activity; INVOLVED IN: proteolysis; LOCATED IN: vacuole; EXPRESSED IN: 23 plant structure…	-2.17359
21.2.1	redox.ascorbate and glutathione.ascorbate	et_9b_064015.cds	Transcript	(loc_os05g02530.1 : 286.0) no description available & (at1g75270 : 210.0) dehydroascorbate reductase 2 (DHAR2); FUNCTIONS IN: glutathione binding, glutathione dehydrogenase (ascorbate) activity; INVOLVED IN: protein amino acid glutathionylation; LOCATED IN: plasma membrane; EXPRESSED IN: 25 plant structures; EXPRESSED DURING: 16 growth stages; CONTAINS InterPro DOMAIN/s: Thioredoxin fold (InterPr…	2.92923		29.5.5	protein.degradation.serine protease	et_1a_008521.cds	Transcript	(loc_os02g42310.1 : 687.0) no description available & (at5g23210 : 516.0) serine carboxypeptidase-like 34 (SCPL34); FUNCTIONS IN: serine-type carboxypeptidase activity; INVOLVED IN: proteolysis; LOCATED IN: plant-type cell wall; EXPRESSED IN: 22 plant structures; EXPRESSED DURING: 13 growth stages; CONTAINS InterPro DOMAIN/s: Peptidase S10, serine carboxypeptidase (InterPro:IPR001563), Peptidase …	-2.79396
21.2.2	redox.ascorbate and glutathione.glutathione	et_4a_032556.cds	Transcript	(loc_os02g44500.1 : 273.0) no description available & (at4g11600 : 257.0) Encodes glutathione peroxidase.; glutathione peroxidase 6 (GPX6); FUNCTIONS IN: glutathione peroxidase activity; INVOLVED IN: response to oxidative stress, response to cadmium ion, response to salt stress, response to metal ion; LOCATED IN: cytosol, mitochondrion, chloroplast, plasma membrane; EXPRESSED IN: 26 plant structu…	6.625		29.5.5	protein.degradation.serine protease	et_1b_013337.cds	Transcript	(loc_os02g42310.2 : 526.0) no description available & (at5g23210 : 369.0) serine carboxypeptidase-like 34 (SCPL34); FUNCTIONS IN: serine-type carboxypeptidase activity; INVOLVED IN: proteolysis; LOCATED IN: plant-type cell wall; EXPRESSED IN: 22 plant structures; EXPRESSED DURING: 13 growth stages; CONTAINS InterPro DOMAIN/s: Peptidase S10, serine carboxypeptidase (InterPro:IPR001563), Peptidase …	-3.2335
21.6	redox.dismutases and catalases	et_5a_041029.cds	Transcript	(loc_os03g22810.1 : 229.0) no description available & (p23345|sodc4_maize : 226.0) Superoxide dismutase [Cu-Zn] 4A (EC 1.15.1.1) - Zea mays (Maize) & (gnl|cdd|84499 : 211.0) no description available & (at1g08830 : 205.0) Encodes a cytosolic copper/zinc superoxide dismutase CSD1 that can detoxify superoxide radicals. Its expression is affected by miR398-directed mRNA cleavage. Regulated by biotic …	4.18352		29.5.1	protein.degradation.subtilases	et_1a_006260.cds	Transcript	(loc_os02g53860.1 : 543.0) no description available & (at3g14067 : 435.0) Subtilase family protein; FUNCTIONS IN: identical protein binding, serine-type endopeptidase activity; INVOLVED IN: proteolysis, negative regulation of catalytic activity; LOCATED IN: apoplast, plasma membrane, vacuole, plant-type cell wall; EXPRESSED IN: 24 plant structures; EXPRESSED DURING: 13 growth stages; CONTAINS Int…	-3.73479
21.6	redox.dismutases and catalases	et_5b_043738.cds	Transcript	(loc_os03g22810.1 : 234.0) no description available & (p11428|sodc2_maize : 223.0) Superoxide dismutase [Cu-Zn] 2 (EC 1.15.1.1) - Zea mays (Maize) & (gnl|cdd|84499 : 207.0) no description available & (at1g08830 : 202.0) Encodes a cytosolic copper/zinc superoxide dismutase CSD1 that can detoxify superoxide radicals. Its expression is affected by miR398-directed mRNA cleavage. Regulated by biotic a…	3.95752		29.5.1	protein.degradation.subtilases	et_3a_024900.cds	Transcript	(loc_os01g52750.1 : 799.0) no description available & (at5g45650 : 526.0) subtilase family protein; FUNCTIONS IN: identical protein binding, serine-type endopeptidase activity; INVOLVED IN: proteolysis, negative regulation of catalytic activity; LOCATED IN: endomembrane system; EXPRESSED IN: 23 plant structures; EXPRESSED DURING: 13 growth stages; CONTAINS InterPro DOMAIN/s: Protease-associated P…	-3.2656
21.4	redox.glutaredoxins	et_3b_031708.cds1	Transcript	(loc_os01g09830.1 : 127.0) no description available & (gnl|cdd|36963 : 94.5) no description available & (at5g11930 : 90.5) Thioredoxin superfamily protein; FUNCTIONS IN: electron carrier activity, protein disulfide oxidoreductase activity; INVOLVED IN: cell redox homeostasis; EXPRESSED IN: 11 plant structures; EXPRESSED DURING: 6 growth stages; CONTAINS InterPro DOMAIN/s: Glutaredoxin-like, plant…	2.22333		29.5.11.4.5.2	protein.degradation.ubiquitin.E3.BTB/POZ Cullin3.BTB/POZ	et_3a_025708.cds	Transcript	(loc_os01g68020.1 : 348.0) no description available & (at5g63160 : 231.0) BTB and TAZ domain protein. Short-lived nuclear-cytoplasmic protein targeted for degradation by the 26S proteosome pathway. Acts redundantly with BT2 and BT3 during female gametophyte development.; BTB and TAZ domain protein 1 (BT1); CONTAINS InterPro DOMAIN/s: BTB/POZ (InterPro:IPR013069), Zinc finger, TAZ-type (InterPro:I…	-2.95138
21.5.2	redox.peroxiredoxin.PER1	et_5b_044464.cds	Transcript	(p52572|rehy_horvu : 388.0) Probable peroxiredoxin (EC 1.11.1.15) (Thioredoxin peroxidase) (Rehydrin homolog) (B15C) - Hordeum vulgare (Barley) & (loc_os07g44430.2 : 367.0) no description available & (gnl|cdd|36072 : 307.0) no description available & (gnl|cdd|48565 : 303.0) no description available & (at1g48130 : 301.0) encodes a protein similar to the 1-cysteine (1-Cys) peroxiredoxin family of a…	5.05828		29.5.11.4.5.2	protein.degradation.ubiquitin.E3.BTB/POZ Cullin3.BTB/POZ	et_3b_030067.cds	Transcript	(loc_os01g68020.1 : 347.0) no description available & (at5g63160 : 240.0) BTB and TAZ domain protein. Short-lived nuclear-cytoplasmic protein targeted for degradation by the 26S proteosome pathway. Acts redundantly with BT2 and BT3 during female gametophyte development.; BTB and TAZ domain protein 1 (BT1); CONTAINS InterPro DOMAIN/s: BTB/POZ (InterPro:IPR013069), Zinc finger, TAZ-type (InterPro:I…	-1.96296
21.1	redox.thioredoxin	et_7b_055113.cds	Transcript	(loc_os04g44830.1 : 213.0) no description available & (at3g15360 : 157.0) encodes a prokaryotic thioredoxin; thioredoxin M-type 4 (TRX-M4); FUNCTIONS IN: enzyme activator activity; INVOLVED IN: response to oxidative stress, positive regulation of catalytic activity; LOCATED IN: thylakoid, chloroplast thylakoid membrane, cell wall, chloroplast, chloroplast envelope; EXPRESSED IN: 24 plant structur…	1.89538		29.5.11.4.5.2	protein.degradation.ubiquitin.E3.BTB/POZ Cullin3.BTB/POZ	et_7a_050775.cds	Transcript	(loc_os04g40630.1 : 318.0) no description available & (at5g63160 : 176.0) BTB and TAZ domain protein. Short-lived nuclear-cytoplasmic protein targeted for degradation by the 26S proteosome pathway. Acts redundantly with BT2 and BT3 during female gametophyte development.; BTB and TAZ domain protein 1 (BT1); CONTAINS InterPro DOMAIN/s: BTB/POZ (InterPro:IPR013069), Zinc finger, TAZ-type (InterPro:I…	-3.02851
27.3.3	RNA.regulation of transcription.AP2/EREBP, APETALA2/Ethylene-responsive element binding protein family	et_2b_021117.cds	Transcript	(loc_os06g42850.1 : 614.0) no description available & (at3g20300 : 319.0) Protein of unknown function (DUF3537); CONTAINS InterPro DOMAIN/s: Protein of unknown function DUF3537 (InterPro:IPR021924); BEST Arabidopsis thaliana protein match is: Protein of unknown function (DUF3537) (TAIR:AT1G50630.1); Has 143 Blast hits to 143 proteins in 16 species: Archae - 0; Bacteria - 0; Metazoa - 0; Fungi - 0…	2.29392		29.5.11.4.5.2	protein.degradation.ubiquitin.E3.BTB/POZ Cullin3.BTB/POZ	et_7b_055360.cds	Transcript	(loc_os04g40630.1 : 286.0) no description available & (at3g48360 : 158.0) encodes a protein (BT2) that is an essential component of the TAC1-mediated telomerase activation pathway. Acts redundantly with BT3 and BT1 during female gametophyte development and with BT3 during male gametophyte development. BT2 also mediates multiple responses to nutrients, stresses, and hormones.; BTB and TAZ domain p…	-3.22985
27.3.3	RNA.regulation of transcription.AP2/EREBP, APETALA2/Ethylene-responsive element binding protein family	et_3a_026740.cds	Transcript	(loc_os01g10370.1 : 186.0) no description available & (at4g32800 : 135.0) encodes a member of the DREB subfamily A-4 of ERF/AP2 transcription factor family. The protein contains one AP2 domain. There are 17 members in this subfamily including TINY.; Integrase-type DNA-binding superfamily protein; FUNCTIONS IN: DNA binding, sequence-specific DNA binding transcription factor activity; INVOLVED IN: …	7.26734		29.5.11.4.2	protein.degradation.ubiquitin.E3.RING	et_1a_006023.cds	Transcript	(loc_os10g31850.4 : 261.0) no description available & (at5g22920 : 213.0) CHY-type/CTCHY-type/RING-type Zinc finger protein; FUNCTIONS IN: zinc ion binding; EXPRESSED IN: 25 plant structures; EXPRESSED DURING: 14 growth stages; CONTAINS InterPro DOMAIN/s: Zinc finger, CHY-type (InterPro:IPR008913), Zinc finger, CTCHY-type (InterPro:IPR017921), Zinc finger, RING-type (InterPro:IPR001841), Zinc fin…	-2.0976
27.3.3	RNA.regulation of transcription.AP2/EREBP, APETALA2/Ethylene-responsive element binding protein family	et_3b_027815.cds	Transcript	(loc_os01g46870.1 : 237.0) no description available & (gnl|cdd|47695 : 99.2) no description available & (at4g11140 : 93.2) encodes a member of the ERF (ethylene response factor) subfamily B-5 of ERF/AP2 transcription factor family. The protein contains one AP2 domain. There are 7 members in this subfamily. Also named as CRF1 (cytokinin response factor 1).; cytokinin response factor 1 (CRF1); CONT…	3.52323		29.5.11.4.2	protein.degradation.ubiquitin.E3.RING	et_1a_007751.cds	Transcript	(loc_os02g15060.1 : 117.0) no description available & (at4g40070 : 81.6) RING/U-box superfamily protein; FUNCTIONS IN: zinc ion binding; EXPRESSED IN: 9 plant structures; EXPRESSED DURING: 4 anthesis, petal differentiation and expansion stage; CONTAINS InterPro DOMAIN/s: Zinc finger, RING-type (InterPro:IPR001841), Zinc finger, C3HC4 RING-type (InterPro:IPR018957); BEST Arabidopsis thaliana prote…	-3.80146
27.3.35	RNA.regulation of transcription.bZIP transcription factor family	et_2a_017685.cds	Transcript	(loc_os06g10880.2 : 349.0) no description available & (at2g36270 : 149.0) Encodes a member of the basic leucine zipper transcription factor family, involved in ABA signalling during seed maturation and germination. The Arabidopsis abscisic acid (ABA)-insensitive abi5 mutants have pleiotropic defects in ABA response, including decreased sensitivity to ABA inhibition of germination and altered expr…	2.53294		29.5.11.4.2	protein.degradation.ubiquitin.E3.RING	et_1b_013911.cds1	Transcript	(loc_os10g41660.1 : 188.0) no description available & (at3g60220 : 80.1) Encodes a putative RING-H2 zinc finger protein ATL4 (ATL4).; TOXICOS EN LEVADURA 4 (ATL4); FUNCTIONS IN: zinc ion binding; EXPRESSED IN: 18 plant structures; EXPRESSED DURING: 11 growth stages; CONTAINS InterPro DOMAIN/s: Zinc finger, RING-type (InterPro:IPR001841), Zinc finger, C3HC4 RING-type (InterPro:IPR018957); BEST Ara…	-3.01705
27.3.35	RNA.regulation of transcription.bZIP transcription factor family	et_2b_021693.cds	Transcript	(loc_os06g10880.2 : 352.0) no description available & (at2g36270 : 149.0) Encodes a member of the basic leucine zipper transcription factor family, involved in ABA signalling during seed maturation and germination. The Arabidopsis abscisic acid (ABA)-insensitive abi5 mutants have pleiotropic defects in ABA response, including decreased sensitivity to ABA inhibition of germination and altered expr…	3.15863		29.5.11.4.2	protein.degradation.ubiquitin.E3.RING	et_3a_025427.cds	Transcript	(loc_os01g63150.1 : 256.0) no description available & (at5g05830 : 153.0) RING/FYVE/PHD zinc finger superfamily protein; FUNCTIONS IN: zinc ion binding; CONTAINS InterPro DOMAIN/s: Zinc finger, C3HC4 RING-type (InterPro:IPR018957), Zinc finger, RING-CH-type (InterPro:IPR011016); BEST Arabidopsis thaliana protein match is: RING/FYVE/PHD zinc finger superfamily protein (TAIR:AT5G01070.2); Has 1807 …	-2.86061
27.3.35	RNA.regulation of transcription.bZIP transcription factor family	et_3a_024567.cds	Transcript	(loc_os01g46970.2 : 387.0) no description available & (at2g46270 : 151.0) encodes a bZIP G-box binding protein whose expression is induced by ABA. It has been shown to bind to Adh that contains the G-box and is induced by cold and water deprivation. GBF3 has been shown to be expressed mostly in the root and dark-grown leaves. GBF3 can act as homodimers and as heterodimers with GFB1, GBF2 and GBF4…	6.65868		29.5.11.4.2	protein.degradation.ubiquitin.E3.RING	et_3a_026980.cds1	Transcript	(loc_os01g60860.1 : 734.0) no description available & (at5g01830 : 343.0) ARM repeat superfamily protein; FUNCTIONS IN: ubiquitin-protein ligase activity, binding; INVOLVED IN: response to chitin; LOCATED IN: ubiquitin ligase complex; EXPRESSED IN: root; CONTAINS InterPro DOMAIN/s: U box domain (InterPro:IPR003613), Armadillo-like helical (InterPro:IPR011989), Armadillo (InterPro:IPR000225), Arma…	-2.19677
27.3.35	RNA.regulation of transcription.bZIP transcription factor family	et_3a_025525.cds	Transcript	(loc_os01g64730.1 : 189.0) no description available & (at1g03970 : 82.0) encodes a basic leucine zipper G-box binding factor that can bind to G-box motifs only as heterodimers with GBF2 or GBF3. A single amino acid change can confer G-box binding as homodimers.; G-box binding factor 4 (GBF4); FUNCTIONS IN: sequence-specific DNA binding, DNA binding, sequence-specific DNA binding transcription fac…	3.29794		29.5.11.4.2	protein.degradation.ubiquitin.E3.RING	et_4a_033454.cds	Transcript	(loc_os03g05270.1 : 227.0) no description available & (at5g22920 : 185.0) CHY-type/CTCHY-type/RING-type Zinc finger protein; FUNCTIONS IN: zinc ion binding; EXPRESSED IN: 25 plant structures; EXPRESSED DURING: 14 growth stages; CONTAINS InterPro DOMAIN/s: Zinc finger, CHY-type (InterPro:IPR008913), Zinc finger, CTCHY-type (InterPro:IPR017921), Zinc finger, RING-type (InterPro:IPR001841), Zinc fin…	-2.89569
27.3.35	RNA.regulation of transcription.bZIP transcription factor family	et_3b_028947.cds	Transcript	(loc_os01g46970.2 : 385.0) no description available & (at2g46270 : 145.0) encodes a bZIP G-box binding protein whose expression is induced by ABA. It has been shown to bind to Adh that contains the G-box and is induced by cold and water deprivation. GBF3 has been shown to be expressed mostly in the root and dark-grown leaves. GBF3 can act as homodimers and as heterodimers with GFB1, GBF2 and GBF4…	6.8207		29.5.11.4.2	protein.degradation.ubiquitin.E3.RING	et_4a_035244.cds1	Transcript	(loc_os03g28080.1 : 172.0) no description available & (at1g72310 : 94.7) Encodes a putative RING-H2 zinc finger protein ATL3 (ATL3).; ATL3; FUNCTIONS IN: zinc ion binding; EXPRESSED IN: 22 plant structures; EXPRESSED DURING: 13 growth stages; CONTAINS InterPro DOMAIN/s: Zinc finger, RING-type (InterPro:IPR001841), Zinc finger, C3HC4 RING-type (InterPro:IPR018957); BEST Arabidopsis thaliana protei…	-1.88401
27.3.25	RNA.regulation of transcription.MYB domain transcription factor family	et_1a_008321.cds	Transcript	(loc_os02g46030.1 : 360.0) no description available & (at1g01060 : 118.0) LHY encodes a myb-related putative transcription factor involved in circadian rhythm along with another myb transcription factor CCA1; LATE ELONGATED HYPOCOTYL (LHY); FUNCTIONS IN: DNA binding, sequence-specific DNA binding transcription factor activity; INVOLVED IN: in 11 processes; EXPRESSED IN: 22 plant structures; EXPRE…	3.89894		29.5.11.4.2	protein.degradation.ubiquitin.E3.RING	et_4b_036259.cds	Transcript	(loc_os03g28080.1 : 137.0) no description available & (at1g72310 : 90.5) Encodes a putative RING-H2 zinc finger protein ATL3 (ATL3).; ATL3; FUNCTIONS IN: zinc ion binding; EXPRESSED IN: 22 plant structures; EXPRESSED DURING: 13 growth stages; CONTAINS InterPro DOMAIN/s: Zinc finger, RING-type (InterPro:IPR001841), Zinc finger, C3HC4 RING-type (InterPro:IPR018957); BEST Arabidopsis thaliana protei…	-2.21479
27.3.25	RNA.regulation of transcription.MYB domain transcription factor family	et_1b_013133.cds	Transcript	(loc_os02g46030.1 : 367.0) no description available & (at1g01060 : 116.0) LHY encodes a myb-related putative transcription factor involved in circadian rhythm along with another myb transcription factor CCA1; LATE ELONGATED HYPOCOTYL (LHY); FUNCTIONS IN: DNA binding, sequence-specific DNA binding transcription factor activity; INVOLVED IN: in 11 processes; EXPRESSED IN: 22 plant structures; EXPRE…	4.84137		29.5.11.4.2	protein.degradation.ubiquitin.E3.RING	et_4b_037544.cds	Transcript	(loc_os03g05270.2 : 331.0) no description available & (at5g22920 : 275.0) CHY-type/CTCHY-type/RING-type Zinc finger protein; FUNCTIONS IN: zinc ion binding; EXPRESSED IN: 25 plant structures; EXPRESSED DURING: 14 growth stages; CONTAINS InterPro DOMAIN/s: Zinc finger, CHY-type (InterPro:IPR008913), Zinc finger, CTCHY-type (InterPro:IPR017921), Zinc finger, RING-type (InterPro:IPR001841), Zinc fin…	-2.00939
27.3.25	RNA.regulation of transcription.MYB domain transcription factor family	et_2a_017861.cds	Transcript	(loc_os06g14670.1 : 249.0) no description available & (q50ex6|odo1_pethy : 241.0) ODORANT1 protein (MYB-like protein ODO1) - Petunia hybrida (Petunia) & (at1g66230 : 234.0) Encodes a putative transcription factor (MYB20).; myb domain protein 20 (MYB20); CONTAINS InterPro DOMAIN/s: SANT, DNA-binding (InterPro:IPR001005), Homeodomain-like (InterPro:IPR009057), Myb, DNA-binding (InterPro:IPR014778),…	5.56303		29.5.11.4.2	protein.degradation.ubiquitin.E3.RING	et_5a_042774.cds1	Transcript	(loc_os07g42610.1 : 153.0) no description available & (at1g72310 : 95.1) Encodes a putative RING-H2 zinc finger protein ATL3 (ATL3).; ATL3; FUNCTIONS IN: zinc ion binding; EXPRESSED IN: 22 plant structures; EXPRESSED DURING: 13 growth stages; CONTAINS InterPro DOMAIN/s: Zinc finger, RING-type (InterPro:IPR001841), Zinc finger, C3HC4 RING-type (InterPro:IPR018957); BEST Arabidopsis thaliana protei…	-2.17618
27.3.25	RNA.regulation of transcription.MYB domain transcription factor family	et_2b_021876.cds	Transcript	(loc_os06g14670.1 : 254.0) no description available & (q50ex6|odo1_pethy : 246.0) ODORANT1 protein (MYB-like protein ODO1) - Petunia hybrida (Petunia) & (at1g66230 : 240.0) Encodes a putative transcription factor (MYB20).; myb domain protein 20 (MYB20); CONTAINS InterPro DOMAIN/s: SANT, DNA-binding (InterPro:IPR001005), Homeodomain-like (InterPro:IPR009057), Myb, DNA-binding (InterPro:IPR014778),…	4.226		29.5.11.4.2	protein.degradation.ubiquitin.E3.RING	et_7a_051901.cds	Transcript	(loc_os04g01490.2 : 454.0) no description available & (at5g60580 : 260.0) RING/U-box superfamily protein; FUNCTIONS IN: zinc ion binding; INVOLVED IN: biological_process unknown; LOCATED IN: cellular_component unknown; CONTAINS InterPro DOMAIN/s: Zinc finger, C3HC4 RING-type (InterPro:IPR018957), Zinc finger, RING-CH-type (InterPro:IPR011016); BEST Arabidopsis thaliana protein match is: RING/U-bo…	-1.76626
27.3.25	RNA.regulation of transcription.MYB domain transcription factor family	et_5b_044713.cds	Transcript	(loc_os07g48596.1 : 322.0) no description available & (at5g18240 : 224.0) Encodes MYR1 (MYR1).; myb-related protein 1 (MYR1); FUNCTIONS IN: sequence-specific DNA binding transcription factor activity; INVOLVED IN: regulation of transcription; EXPRESSED IN: 21 plant structures; EXPRESSED DURING: 10 growth stages; CONTAINS InterPro DOMAIN/s: Homeodomain-like (InterPro:IPR009057), Myb, DNA-binding (…	2.83084		29.5.11.4.3.2	protein.degradation.ubiquitin.E3.SCF.FBOX	et_1a_004744.cds1	Transcript	(loc_os02g11790.1 : 348.0) no description available & (at1g80440 : 207.0) Galactose oxidase/kelch repeat superfamily protein; CONTAINS InterPro DOMAIN/s: Galactose oxidase/kelch, beta-propeller (InterPro:IPR011043), Kelch repeat type 1 (InterPro:IPR006652), Kelch related (InterPro:IPR013089), Kelch-type beta propeller (InterPro:IPR015915); BEST Arabidopsis thaliana protein match is: Galactose oxi…	-2.49225
16.8.1.21	secondary metabolism.flavonoids.anthocyanins.anthocyanin 5-aromatic acyltransferase	et_8b_059360.cds	Transcript	(loc_os08g07720.1 : 422.0) no description available & (gnl|cdd|66174 : 169.0) no description available & (at3g29670 : 116.0) HXXXD-type acyl-transferase family protein; FUNCTIONS IN: transferase activity, transferring acyl groups other than amino-acyl groups, transferase activity; INVOLVED IN: biological_process unknown; LOCATED IN: cellular_component unknown; EXPRESSED IN: stem, inflorescence me…	3.20013		29.5.11.4.3.2	protein.degradation.ubiquitin.E3.SCF.FBOX	et_2a_018547.cds1	Transcript	(loc_os06g39370.1 : 481.0) no description available & (at1g80440 : 208.0) Galactose oxidase/kelch repeat superfamily protein; CONTAINS InterPro DOMAIN/s: Galactose oxidase/kelch, beta-propeller (InterPro:IPR011043), Kelch repeat type 1 (InterPro:IPR006652), Kelch related (InterPro:IPR013089), Kelch-type beta propeller (InterPro:IPR015915); BEST Arabidopsis thaliana protein match is: Galactose oxi…	-2.05141
16.8.3	secondary metabolism.flavonoids.dihydroflavonols	et_3b_028814.cds	Transcript	(loc_os01g43280.1 : 616.0) no description available & (at4g01070 : 393.0) the glycosyltransferase (UGT72B1) is involved in metabolizing xenobiotica (chloroaniline and chlorophenole). Comparison between wild type and knock-out mutant demonstrates the central role of this gene for metabolizing chloroaniline but significantly less for chlorophenole. The glucosyltransferase preferred UDP-xylose over …	4.19184		29.5.11.4.3.2	protein.degradation.ubiquitin.E3.SCF.FBOX	et_5a_041030.cds	Transcript	(loc_os07g47110.1 : 516.0) no description available & (at2g47900 : 439.0) Member of TLP family; tubby like protein 3 (TLP3); FUNCTIONS IN: phosphoric diester hydrolase activity, sequence-specific DNA binding transcription factor activity; INVOLVED IN: regulation of transcription; LOCATED IN: cellular_component unknown; EXPRESSED IN: 22 plant structures; EXPRESSED DURING: 13 growth stages; CONTAIN…	-1.97746
16.8.3.1	secondary metabolism.flavonoids.dihydroflavonols.dihydroflavonol 4-reductase	et_2a_018475.cds	Transcript	(loc_os06g46920.1 : 460.0) no description available & (at4g27250 : 278.0) NAD(P)-binding Rossmann-fold superfamily protein; FUNCTIONS IN: cinnamyl-alcohol dehydrogenase activity; INVOLVED IN: cellular metabolic process, metabolic process; LOCATED IN: cellular_component unknown; EXPRESSED IN: 13 plant structures; EXPRESSED DURING: 6 growth stages; CONTAINS InterPro DOMAIN/s: NAD-dependent epimeras…	2.59462		29.5.11.4.3.2	protein.degradation.ubiquitin.E3.SCF.FBOX	et_5b_043740.cds	Transcript	(loc_os07g47110.1 : 492.0) no description available & (at2g47900 : 417.0) Member of TLP family; tubby like protein 3 (TLP3); FUNCTIONS IN: phosphoric diester hydrolase activity, sequence-specific DNA binding transcription factor activity; INVOLVED IN: regulation of transcription; LOCATED IN: cellular_component unknown; EXPRESSED IN: 22 plant structures; EXPRESSED DURING: 13 growth stages; CONTAIN…	-2.12683
16.1.4.6	secondary metabolism.isoprenoids.carotenoids.carotenoid beta ring hydroxylase	et_4b_036724.cds	Transcript	(loc_os03g03370.1 : 328.0) no description available & (at4g25700 : 310.0) Converts beta-carotene to zeaxanthin via cryptoxanthin.; beta-hydroxylase 1 (BETA-OHASE 1); FUNCTIONS IN: carotene beta-ring hydroxylase activity; INVOLVED IN: xanthophyll biosynthetic process, carotene metabolic process; LOCATED IN: endoplasmic reticulum, chloroplast; EXPRESSED IN: 21 plant structures; EXPRESSED DURING: 13…	2.21231		29.5.11.4.3.2	protein.degradation.ubiquitin.E3.SCF.FBOX	et_7b_054326.cds	Transcript	(loc_os04g59130.1 : 651.0) no description available & (at1g25280 : 490.0) Member of TLP family; tubby like protein 10 (TLP10); FUNCTIONS IN: phosphoric diester hydrolase activity, sequence-specific DNA binding transcription factor activity; INVOLVED IN: regulation of transcription; LOCATED IN: plasma membrane; EXPRESSED IN: 22 plant structures; EXPRESSED DURING: 13 growth stages; CONTAINS InterPr…	-2.62026
16.4.1	secondary metabolism.N misc.alkaloid-like	et_3a_026500.cds	Transcript	(loc_os01g09300.2 : 630.0) no description available & (at1g35190 : 473.0) 2-oxoglutarate (2OG) and Fe(II)-dependent oxygenase superfamily protein; FUNCTIONS IN: oxidoreductase activity, acting on paired donors, with incorporation or reduction of molecular oxygen, 2-oxoglutarate as one donor, and incorporation of one atom each of oxygen into both donors, oxidoreductase activity, iron ion binding; …	2.27452		29.5.11.4.3.2	protein.degradation.ubiquitin.E3.SCF.FBOX	et_8a_056884.cds	Transcript	(loc_os08g05480.1 : 256.0) no description available & (at1g09155 : 122.0) phloem protein 2-B15 (PP2-B15); FUNCTIONS IN: carbohydrate binding; LOCATED IN: endomembrane system; EXPRESSED IN: 6 plant structures; EXPRESSED DURING: 4 anthesis, C globular stage, petal differentiation and expansion stage; BEST Arabidopsis thaliana protein match is: phloem protein 2-B13 (TAIR:AT1G56240.1); Has 535 Blast …	-2.01689
16.4.2.1	secondary metabolism.N misc.betaine.betaine-aldehyde dehydrogenase	et_8a_057804.cds	Transcript	(loc_os08g32870.1 : 866.0) no description available & (at1g74920 : 768.0) Arabidopsis thaliana similar to betaine aldehyde dehydrogenase; aldehyde dehydrogenase 10A8 (ALDH10A8); FUNCTIONS IN: 3-chloroallyl aldehyde dehydrogenase activity, oxidoreductase activity; INVOLVED IN: oxidation reduction, metabolic process; EXPRESSED IN: 23 plant structures; EXPRESSED DURING: 13 growth stages; CONTAINS In…	2.65018		29.5.11.4.3.2	protein.degradation.ubiquitin.E3.SCF.FBOX	et_8b_059244.cds	Transcript	(loc_os08g05480.1 : 213.0) no description available & (at2g02360 : 87.4) phloem protein 2-B10 (PP2-B10); CONTAINS InterPro DOMAIN/s: F-box domain, cyclin-like (InterPro:IPR001810), F-box domain, Skp2-like (InterPro:IPR022364); BEST Arabidopsis thaliana protein match is: F-box family protein (TAIR:AT2G02240.1); Has 572 Blast hits to 558 proteins in 38 species: Archae - 0; Bacteria - 0; Metazoa - 5…	-2.73976
16.4.2.1	secondary metabolism.N misc.betaine.betaine-aldehyde dehydrogenase	et_8b_060164.cds	Transcript	(loc_os08g32870.1 : 519.0) no description available & (at1g74920 : 466.0) Arabidopsis thaliana similar to betaine aldehyde dehydrogenase; aldehyde dehydrogenase 10A8 (ALDH10A8); FUNCTIONS IN: 3-chloroallyl aldehyde dehydrogenase activity, oxidoreductase activity; INVOLVED IN: oxidation reduction, metabolic process; EXPRESSED IN: 23 plant structures; EXPRESSED DURING: 13 growth stages; CONTAINS In…	3.31502		29.5.11.1	protein.degradation.ubiquitin.ubiquitin	et_3a_025683.cds	Transcript	(loc_os01g67950.1 : 188.0) no description available & (at5g14360 : 114.0) Ubiquitin-like superfamily protein; CONTAINS InterPro DOMAIN/s: Ubiquitin (InterPro:IPR000626), Ubiquitin supergroup (InterPro:IPR019955); BEST Arabidopsis thaliana protein match is: Ubiquitin-like superfamily protein (TAIR:AT5G40630.1); Has 222 Blast hits to 222 proteins in 21 species: Archae - 0; Bacteria - 0; Metazoa - 4…	-2.33825
16.2.1.10	secondary metabolism.phenylpropanoids.lignin biosynthesis.CAD	et_8a_057119.cds	Transcript	(loc_os10g29470.1 : 558.0) no description available & (gnl|cdd|35246 : 463.0) no description available & (q9zrf1|mtdh_fraan : 458.0) Probable mannitol dehydrogenase (EC 1.1.1.255) (NAD-dependent mannitol dehydrogenase) - Fragaria ananassa (Strawberry) & (at4g39330 : 433.0) cinnamyl alcohol dehydrogenase 9 (CAD9); FUNCTIONS IN: oxidoreductase activity, zinc ion binding; INVOLVED IN: oxidation redu…	2.38607		21.2.1	redox.ascorbate and glutathione.ascorbate	et_7a_052153.cds	Transcript	(loc_os04g51300.1 : 525.0) no description available & (at4g09010 : 409.0) Encodes a protein that was initially believed to act as a microsomal ascorbate peroxidase APX4 but to date, no evidence of enzymatic activity has been found.; ascorbate peroxidase 4 (APX4); FUNCTIONS IN: peroxidase activity, heme binding; INVOLVED IN: oxidation reduction, response to oxidative stress; LOCATED IN: in 7 compo…	-1.8983
16.2.1.7	secondary metabolism.phenylpropanoids.lignin biosynthesis.CCR1	et_3a_024254.cds	Transcript	(loc_os01g18110.1 : 465.0) no description available & (gnl|cdd|36715 : 343.0) no description available & (at1g15950 : 323.0) Encodes a cinnamoyl CoA reductase. Involved in lignin biosynthesis.; cinnamoyl coa reductase 1 (CCR1); CONTAINS InterPro DOMAIN/s: NAD-dependent epimerase/dehydratase (InterPro:IPR001509), NAD(P)-binding domain (InterPro:IPR016040); BEST Arabidopsis thaliana protein match i…	3.3189		21.2.1.1	redox.ascorbate and glutathione.ascorbate.GME	et_1b_011025.cds	Transcript	(q338b5|gme1_orysa : 715.0) GDP-mannose 3,5-epimerase 1 (EC 5.1.3.18) (GDP-Man 3,5-epimerase 1) (OsGME-1) - Oryza sativa (Rice) & (loc_os10g28200.1 : 715.0) no description available & (at5g28840 : 660.0) Encodes a protein with GDP-D-mannose 3',5'-epimerase activity. The enzyme is involved in ascorbate biosynthesis. It catalyzes the conversion of GDP-D-mannose to GDP-L-galactose.; "GDP-D-mannose 3…	-2.50924
16.5.1.3.1	secondary metabolism.sulfur-containing.glucosinolates.degradation.myrosinase	et_2a_018249.cds	Transcript	(loc_os09g31430.1 : 765.0) no description available & (gnl|cdd|35845 : 648.0) no description available & (at2g44480 : 514.0) beta glucosidase 17 (BGLU17); FUNCTIONS IN: cation binding, hydrolase activity, hydrolyzing O-glycosyl compounds, catalytic activity; INVOLVED IN: carbohydrate metabolic process; EXPRESSED IN: stem, hypocotyl, sepal, male gametophyte, root; EXPRESSED DURING: 4 anthesis; CON…	2.87132		21.4	redox.glutaredoxins	et_3b_027680.cds1	Transcript	(loc_os01g27140.1 : 156.0) no description available & (gnl|cdd|36963 : 113.0) no description available & (at2g47870 : 108.0) Thioredoxin superfamily protein; FUNCTIONS IN: electron carrier activity, protein disulfide oxidoreductase activity; INVOLVED IN: cell redox homeostasis; LOCATED IN: endomembrane system; CONTAINS InterPro DOMAIN/s: Glutaredoxin-like, plant II (InterPro:IPR011905), Thioredox…	-1.94357
16.5.1.3.1	secondary metabolism.sulfur-containing.glucosinolates.degradation.myrosinase	et_2b_022292.cds	Transcript	(loc_os09g31430.1 : 770.0) no description available & (gnl|cdd|35845 : 649.0) no description available & (at2g44480 : 519.0) beta glucosidase 17 (BGLU17); FUNCTIONS IN: cation binding, hydrolase activity, hydrolyzing O-glycosyl compounds, catalytic activity; INVOLVED IN: carbohydrate metabolic process; EXPRESSED IN: stem, hypocotyl, sepal, male gametophyte, root; EXPRESSED DURING: 4 anthesis; CON…	3.74718		21.4	redox.glutaredoxins	et_6a_047088.cds	Transcript	(loc_os12g35330.1 : 157.0) no description available & (gnl|cdd|36963 : 132.0) no description available & (at4g15680 : 125.0) Thioredoxin superfamily protein; FUNCTIONS IN: electron carrier activity, arsenate reductase (glutaredoxin) activity, protein disulfide oxidoreductase activity; INVOLVED IN: cell redox homeostasis; LOCATED IN: endomembrane system; EXPRESSED IN: 14 plant structures; EXPRESSE…	-4.98781
16.5.1.1.3.1	secondary metabolism.sulfur-containing.glucosinolates.synthesis.indole.CYP79B2 monooxygenase	et_2a_017288.cds	Transcript	(q43135|c79a1_sorbi : 653.0) Cytochrome P450 79A1 (EC 1.14.13.41) (Tyrosine N-monooxygenase) (Cytochrome P450Tyr) - Sorghum bicolor (Sorghum) (Sorghum vulgare) & (at4g39950 : 491.0) Belongs to cytochrome P450 and is involved in tryptophan metabolism. Converts Trp to indo-3-acetaldoxime (IAOx), a precursor to IAA and indole glucosinolates.; "cytochrome P450, family 79, subfamily B, polypeptide 2" …	6.79048		21.4	redox.glutaredoxins	et_6a_047948.cds	Transcript	(loc_os12g35330.1 : 149.0) no description available & (gnl|cdd|36963 : 132.0) no description available & (at4g15680 : 118.0) Thioredoxin superfamily protein; FUNCTIONS IN: electron carrier activity, arsenate reductase (glutaredoxin) activity, protein disulfide oxidoreductase activity; INVOLVED IN: cell redox homeostasis; LOCATED IN: endomembrane system; EXPRESSED IN: 14 plant structures; EXPRESSE…	-5.14431
16.5.1.1.3.2	secondary metabolism.sulfur-containing.glucosinolates.synthesis.indole.CYP79B3 monooxygenase	et_2a_017288.cds	Transcript	(q43135|c79a1_sorbi : 653.0) Cytochrome P450 79A1 (EC 1.14.13.41) (Tyrosine N-monooxygenase) (Cytochrome P450Tyr) - Sorghum bicolor (Sorghum) (Sorghum vulgare) & (at4g39950 : 491.0) Belongs to cytochrome P450 and is involved in tryptophan metabolism. Converts Trp to indo-3-acetaldoxime (IAOx), a precursor to IAA and indole glucosinolates.; "cytochrome P450, family 79, subfamily B, polypeptide 2" …	6.79048		21.4	redox.glutaredoxins	et_6b_049094.cds	Transcript	(loc_os12g35330.1 : 150.0) no description available & (gnl|cdd|36963 : 125.0) no description available & (at3g62950 : 119.0) Thioredoxin superfamily protein; FUNCTIONS IN: electron carrier activity, protein disulfide oxidoreductase activity; INVOLVED IN: cell redox homeostasis; LOCATED IN: endomembrane system; EXPRESSED IN: 8 plant structures; EXPRESSED DURING: 8 growth stages; CONTAINS InterPro …	-4.16142
16.7	secondary metabolism.wax	et_1a_005965.cds	Transcript	(loc_os10g33250.1 : 1111.0) no description available & (at1g02205 : 759.0) Expression of the CER1 gene associated with production of stem epicuticular wax and pollen fertility. Biochemical studies showed that cer1 mutants are blocked in the conversion of stem wax C30 aldehydes to C29 alkanes, and they also lack the secondary alcohols and ketones. These suggested the CER1 protein is an aldehyde de…	3.7507		21.4	redox.glutaredoxins	et_6b_049914.cds	Transcript	(loc_os12g35330.1 : 157.0) no description available & (gnl|cdd|36963 : 131.0) no description available & (at5g18600 : 127.0) Thioredoxin superfamily protein; FUNCTIONS IN: electron carrier activity, arsenate reductase (glutaredoxin) activity, protein disulfide oxidoreductase activity; INVOLVED IN: cell redox homeostasis; LOCATED IN: cellular_component unknown; EXPRESSED IN: 18 plant structures; E…	-5.75051
[truncated: 159 more rows]

## Sheet: Table S5.
Table S5. MapMan overview of DEGs in different metabolism processes
Upregulated Genes								Downregulated Genes
BinCode	BinName	id	type	description	Tef_CDSgene_v2.txt			BinCode	BinName	id	type	description	Tef_CDSgene_v2.txt
[truncated: 102 more rows]

## Sheet: Table S6.
Table S6. DEGs involved in cell signaling
BinCode	BinName	id	type	description	Tef_CDSgene_v2.txt
[truncated: 47 more rows]

## Sheet: Table S7
Table S7. Transcription factors differentially expressed in the Tsedey genotype
GeneID	desc	log2FoldChange	pvalue	padj	diffexpressed
Et_10A_000194	: transcriptional repressor *(AITR) | prot-scriber: rnase h type domain containing protein | original description: none	3.23144	7.85844e-05	0.00282159	UP
Et_10A_000412	component *(LIPA) of lipid droplet-plasma membrane tethering complex | original description: none	4.87878	2.77892e-08	3.36916e-06	UP
[truncated: 733 more rows]
